# Supplementary material for: Stabilization of propene molybdenum and tungsten half–sandwich complexes by intramolecular coordination of a thioether function
Source: RSC Adv. 2023 Jun 30;13(29):19746–56. doi: 10.1039/d3ra03383j (PMC10311468; doi:10.1039/d3ra03383j)
Supplement: RA-013-D3RA03383J-s002 [file RA-013-D3RA03383J-s002.cif]

# Electronic Supplementary Material (ESI) for RSC Advances.
# This journal is © The Royal Society of Chemistry 2023

####################################################################### 
# 
# This file contains crystal structure data downloaded from the 
# Cambridge Structural Database (CSD) hosted by the Cambridge 
# Crystallographic Data Centre (CCDC).
# 
# Full information about CCDC data access policies and citation 
# guidelines are available at http://www.ccdc.cam.ac.uk/access/V1 
# 
# Audit and citation data items may have been added by the CCDC. 
# Please retain this information to preserve the provenance of 
# this file and to allow appropriate attribution of the data. 
# 
#######################################################################

data_jv210917mo_20_cu_100k_auto-gg
_database_code_depnum_ccdc_archive 'CCDC 2244384'
loop_
_audit_author_name
_audit_author_address
'Miroslava Litecka'
;Czech Academy of Science
Czech Republic
;
_audit_update_record             
;
2023-02-24 deposited with the CCDC.	2023-06-22 downloaded from the CCDC.
;
_audit_creation_date             2023-02-09
_audit_creation_method           
;
Olex2 1.5-alpha
(compiled 2021.10.07 svn.r9718050b for OlexSys, GUI svn.r6410)
;
_shelx_SHELXL_version_number     2018/3
_chemical_name_common            ?
_chemical_name_systematic        ?
_chemical_formula_moiety         'C13 H19 Mo O2 S2, B F4'
_chemical_formula_sum            'C13 H19 B F4 Mo O2 S2'
_chemical_formula_weight         454.15
_chemical_absolute_configuration ?
_chemical_melting_point          ?
_chemical_oxdiff_formula         'C13 H19 S2 O2 Mo B F4'
loop_
_atom_type_symbol
_atom_type_description
_atom_type_scat_dispersion_real
_atom_type_scat_dispersion_imag
_atom_type_scat_source
C C 0.0181 0.0091 'International Tables Vol C Tables 4.2.6.8 and 6.1.1.4'
H H 0.0000 0.0000 'International Tables Vol C Tables 4.2.6.8 and 6.1.1.4'
B B 0.0090 0.0039 'International Tables Vol C Tables 4.2.6.8 and 6.1.1.4'
F F 0.0727 0.0534 'International Tables Vol C Tables 4.2.6.8 and 6.1.1.4'
Mo Mo -0.0483 2.7339 'International Tables Vol C Tables 4.2.6.8 and 6.1.1.4'
O O 0.0492 0.0322 'International Tables Vol C Tables 4.2.6.8 and 6.1.1.4'
S S 0.3331 0.5567 'International Tables Vol C Tables 4.2.6.8 and 6.1.1.4'

_shelx_space_group_comment       
;
The symmetry employed for this shelxl refinement is uniquely defined
by the following loop, which should always be used as a source of
symmetry information in preference to the above space-group names.
They are only intended as comments.
;
_space_group_crystal_system      monoclinic
_space_group_IT_number           4
_space_group_name_H-M_alt        'P 1 21 1'
_space_group_name_Hall           'P 2yb'
loop_
_space_group_symop_operation_xyz
'x, y, z'
'-x, y+1/2, -z'

_cell_length_a                   10.45569(14)
_cell_length_b                   19.7033(4)
_cell_length_c                   13.0905(2)
_cell_angle_alpha                90
_cell_angle_beta                 100.1247(14)
_cell_angle_gamma                90
_cell_volume                     2654.79(7)
_cell_formula_units_Z            6
_cell_measurement_reflns_used    30394
_cell_measurement_temperature    100.00(10)
_cell_measurement_theta_max      77.7080
_cell_measurement_theta_min      3.4110
_shelx_estimated_absorpt_T_max   ?
_shelx_estimated_absorpt_T_min   ?
_exptl_absorpt_coefficient_mu    8.670
_exptl_absorpt_correction_T_max  0.791
_exptl_absorpt_correction_T_min  0.514
_exptl_absorpt_correction_type   gaussian
_exptl_absorpt_process_details   
;
CrysAlisPro 1.171.41.110a (Rigaku Oxford Diffraction, 2021)
Numerical absorption correction based on gaussian integration over
a multifaceted crystal model
Empirical absorption correction using spherical harmonics,
implemented in SCALE3 ABSPACK scaling algorithm.
;
_exptl_absorpt_special_details   ?
_exptl_crystal_colour            red
_exptl_crystal_colour_primary    red
_exptl_crystal_density_diffrn    1.704
_exptl_crystal_density_meas      ?
_exptl_crystal_density_method    ?
_exptl_crystal_description       prism
_exptl_crystal_F_000             1368
loop_
_exptl_crystal_face_index_h
_exptl_crystal_face_index_k
_exptl_crystal_face_index_l
_exptl_crystal_face_perp_dist
-1 0 0 0.0335
2 1 -8 0.0361
7 1 0 0.0317
0 0 8 0.0255
-1 12 2 0.0460
3 5 -7 0.0265
1 -12 -3 0.0590
-3 -6 7 0.0374
-3 1 8 0.0222
5 0 5 0.0253
6 1 -6 0.0309
0 -13 0 0.0506

_exptl_crystal_size_max          0.109
_exptl_crystal_size_mid          0.076
_exptl_crystal_size_min          0.062
loop_
_exptl_oxdiff_crystal_face_indexfrac_h
_exptl_oxdiff_crystal_face_indexfrac_k
_exptl_oxdiff_crystal_face_indexfrac_l
_exptl_oxdiff_crystal_face_x
_exptl_oxdiff_crystal_face_y
_exptl_oxdiff_crystal_face_z
-1.0001 -0.0036 0.0017 -0.0398 -0.1379 0.0421
2.1662 0.6053 -8.3955 -0.0346 -0.1315 -0.9907
6.6941 0.5934 -0.1464 0.2227 0.9281 -0.2985
-0.0355 -0.4173 8.3670 0.1057 0.4279 0.8976
-0.9806 12.3542 2.0074 -0.9510 0.2284 0.2086
2.7143 5.1297 -7.4948 -0.3450 0.0860 -0.9347
1.3081 -11.8937 -2.9038 0.9213 -0.2209 -0.3199
-2.5992 -6.0037 7.2310 0.4130 -0.1023 0.9050
-3.0595 0.8445 8.1215 -0.1128 0.0241 0.9933
4.7038 0.1908 4.9890 0.2196 0.9161 0.3355
5.7091 0.7190 -5.7627 0.1228 0.4985 -0.8581
0.2154 -12.7822 0.0554 0.9711 -0.2341 0.0457

_exptl_transmission_factor_max   ?
_exptl_transmission_factor_min   ?
_diffrn_reflns_av_R_equivalents  0.0547
_diffrn_reflns_av_unetI/netI     0.0343
_diffrn_reflns_Laue_measured_fraction_full 1.000
_diffrn_reflns_Laue_measured_fraction_max 1.000
_diffrn_reflns_limit_h_max       12
_diffrn_reflns_limit_h_min       -12
_diffrn_reflns_limit_k_max       23
_diffrn_reflns_limit_k_min       -23
_diffrn_reflns_limit_l_max       15
_diffrn_reflns_limit_l_min       -12
_diffrn_reflns_number            48456
_diffrn_reflns_point_group_measured_fraction_full 0.999
_diffrn_reflns_point_group_measured_fraction_max 0.999
_diffrn_reflns_theta_full        66.589
_diffrn_reflns_theta_max         66.589
_diffrn_reflns_theta_min         3.430
_diffrn_ambient_environment      N~2~
_diffrn_ambient_temperature      100.00(10)
_diffrn_detector                 'Hybrid Pixel Array Detector'
_diffrn_detector_area_resol_mean 10.0000
_diffrn_detector_type            HyPix
_diffrn_measured_fraction_theta_full 1.000
_diffrn_measured_fraction_theta_max 1.000
_diffrn_measurement_details      
;
List of Runs (angles in degrees, time in seconds):

  # Type    Start    End  Width  t~exp~   \w     \q     \k     \f   Frames
#--------------------------------------------------------------------------
  1  \w   -104.00 -19.00   0.50    4.00    --  -49.54 142.00  13.00  170
  2  \w   -121.00 -69.00   0.50    4.00    --  -49.54-127.00 126.00  104
  3  \w    -93.00 -11.00   0.50    4.00    --  -49.54 127.00-157.00  164
  4  \w   -121.00 -59.00   0.50    4.00    --  -49.54-142.00 -43.00  124
  5  \w     33.00  96.00   0.50    4.00    --   49.54-127.00 126.00  126
  6  \w     41.00 105.00   0.50    4.00    --   49.54-142.00 -43.00  128
  7  \w   -160.00 -59.00   0.50   12.00    --  -90.00-142.00 -43.00  202
  8  \w    -92.00 -18.00   0.50   12.00    --  -90.00 127.00-157.00  148
  9  \w   -103.00 -19.00   0.50   12.00    --  -90.00 142.00  13.00  168
 10  \w   -161.00 -69.00   0.50   12.00    --  -90.00-127.00 126.00  184
 11  \w     36.00 118.00   0.50   12.00    --  107.40-127.00 126.00  164
 12  \w     41.00 123.00   0.50   12.00    --  107.40-142.00 -43.00  164
 13  \w     81.00 175.00   0.50   12.00    --  107.40 142.00  13.00  188
 14  \w    110.00 135.00   0.50   12.00    --  107.40 127.00-157.00   50
 15  \w    -90.00 -29.00   0.50    4.00    --  -49.54 -77.00-120.00  122
 16  \w    -18.00  23.00   0.50    4.00    --  -49.54  19.00 -30.00   82
 17  \w    -21.00  22.00   0.50    4.00    --  -49.54  19.00-120.00   86
 18  \w   -120.00 -43.00   0.50    4.00    --  -49.54 -37.00-180.00  154
 19  \w   -121.00 -71.00   0.50    4.00    --  -49.54-125.00 150.00  100
 20  \w    -22.00  22.00   0.50    4.00    --  -49.54  19.00 -90.00   88
 21  \w   -121.00 -79.00   0.50    4.00    --  -49.54-125.00   0.00   84
 22  \w   -161.00 -85.00   0.50   12.00    --  -90.00 -37.00 120.00  152
 23  \w   -162.00 -82.00   0.50   12.00    --  -90.00 -19.00-180.00  160
 24  \w   -121.00 -71.00   0.50   12.00    --  -90.00-125.00  90.00  100
 25  \w   -161.00 -82.00   0.50   12.00    --  -90.00 -19.00   0.00  158
 26  \w    -91.00 -29.00   0.50   12.00    --  -90.00 125.00 120.00  124
 27  \w    -66.00 -41.00   0.50   12.00    --  -90.00  57.00  30.00   50
 28  \w   -159.00-134.00   0.50   12.00    --  -90.00 -57.00-150.00   50
 29  \w    -80.00 -23.00   0.50   12.00    --  -90.00 125.00 -30.00  114
 30  \w     37.00  62.00   0.50   12.00    --  107.40 -99.00-180.00   50
 31  \w     36.00  87.00   0.50   12.00    --  107.40 -99.00  90.00  102
 32  \w     40.00  65.00   0.50   12.00    --  107.40 -57.00   0.00   50
 33  \w    100.00 131.00   0.50   12.00    --  107.40  57.00 -60.00   62
 34  \w     40.00  95.00   0.50   12.00    --  107.40 -99.00 120.00  110
 35  \w     39.00  65.00   0.50   12.00    --  107.40 -57.00  90.00   52
 36  \w    142.00 178.00   0.50   12.00    --  107.40  37.00 -60.00   72
 37  \w     55.00 109.00   0.50   12.00    --  107.40 -99.00  30.00  108
 38  \w     41.00 110.00   0.50   12.00    --  107.40 -99.00 -30.00  138
 39  \w     41.00  66.00   0.50   12.00    --  107.40 -57.00-180.00   50
 40  \w    133.00 159.00   0.50   12.00    --  107.40  57.00 -60.00   52
 41  \w     39.00  64.00   0.50   12.00    --  107.40 -57.00 -60.00   50
 42  \w     37.00 115.00   0.50   12.00    --  107.40-125.00 -30.00  156
 43  \w     36.00  66.00   0.50   12.00    --  107.40 -57.00  30.00   60
 44  \w     39.00 110.00   0.50   12.00    --  107.40 -99.00-150.00  142
 45  \w     81.00 107.00   0.50   12.00    --  107.40 -99.00-180.00   52
 46  \w    100.00 139.00   0.50   12.00    --  107.40  37.00 -60.00   78
;
_diffrn_measurement_device       'four-circle diffractometer'
_diffrn_measurement_device_type  'XtaLAB Synergy, Dualflex, HyPix'
_diffrn_measurement_method       '\w scans'
_diffrn_orient_matrix_type       
'CrysAlisPro convention (1999,Acta A55,543-557)'
_diffrn_orient_matrix_UB_11      0.0401305000
_diffrn_orient_matrix_UB_12      -0.0752609000
_diffrn_orient_matrix_UB_13      0.0090534000
_diffrn_orient_matrix_UB_21      0.1379458000
_diffrn_orient_matrix_UB_22      0.0208647000
_diffrn_orient_matrix_UB_23      0.0527610000
_diffrn_orient_matrix_UB_31      -0.0419123000
_diffrn_orient_matrix_UB_32      -0.0038172000
_diffrn_orient_matrix_UB_33      0.1069162000
_diffrn_radiation_monochromator  mirror
_diffrn_radiation_probe          x-ray
_diffrn_radiation_type           'Cu K\a'
_diffrn_radiation_wavelength     1.54184
_diffrn_source                   'micro-focus sealed X-ray tube'
_diffrn_source_type              'PhotonJet (Cu) X-ray Source'
_reflns_Friedel_coverage         0.937
_reflns_Friedel_fraction_full    0.998
_reflns_Friedel_fraction_max     0.998
_reflns_number_gt                8893
_reflns_number_total             9385
_reflns_special_details          
;
 Reflections were merged by SHELXL according to the crystal
 class for the calculation of statistics and refinement.
 
 _reflns_Friedel_fraction is defined as the number of unique
 Friedel pairs measured divided by the number that would be
 possible theoretically, ignoring centric projections and
 systematic absences.
;
_reflns_threshold_expression     'I > 2\s(I)'
_computing_cell_refinement       'CrysAlisPro 1.171.41.110a (Rigaku OD, 2021)'
_computing_data_collection       'CrysAlisPro 1.171.41.110a (Rigaku OD, 2021)'
_computing_data_reduction        'CrysAlisPro 1.171.41.110a (Rigaku OD, 2021)'
_computing_molecular_graphics    'Olex2 1.5-alpha (Dolomanov et al., 2009)'
_computing_publication_material  'Olex2 1.5-alpha (Dolomanov et al., 2009)'
_computing_structure_refinement  'SHELXL 2018/3 (Sheldrick, 2015)'
_computing_structure_solution    'SHELXT  (Sheldrick, 2015)'
_refine_diff_density_max         1.137
_refine_diff_density_min         -0.724
_refine_diff_density_rms         0.079
_refine_ls_abs_structure_details 
;
 Flack x determined using 4025 quotients [(I+)-(I-)]/[(I+)+(I-)]
 (Parsons, Flack and Wagner, Acta Cryst. B69 (2013) 249-259).
;
_refine_ls_abs_structure_Flack   -0.028(8)
_refine_ls_extinction_coef       .
_refine_ls_extinction_method     none
_refine_ls_goodness_of_fit_ref   1.064
_refine_ls_hydrogen_treatment    constr
_refine_ls_matrix_type           full
_refine_ls_number_parameters     685
_refine_ls_number_reflns         9385
_refine_ls_number_restraints     95
_refine_ls_R_factor_all          0.0416
_refine_ls_R_factor_gt           0.0393
_refine_ls_restrained_S_all      1.068
_refine_ls_shift/su_max          0.000
_refine_ls_shift/su_mean         0.000
_refine_ls_structure_factor_coef Fsqd
_refine_ls_weighting_details     
'w=1/[\s^2^(Fo^2^)+(0.0554P)^2^+3.5912P] where P=(Fo^2^+2Fc^2^)/3'
_refine_ls_weighting_scheme      calc
_refine_ls_wR_factor_gt          0.0991
_refine_ls_wR_factor_ref         0.1003
_refine_special_details          ?
_olex2_refinement_description    
;
1. Fixed Uiso
 At 1.2 times of:
  All C(H) groups, All C(H,H) groups
 At 1.5 times of:
  All C(H,H,H) groups
2. Restrained distances
 S2-C13A
 1.7 with sigma of 0.02
 C28A-C29A
 1.5 with sigma of 0.02
 C28A-C29B
 1.5 with sigma of 0.02
 S21-C29B
 1.8 with sigma of 0.02
 S21-C29A
 1.8 with sigma of 0.02
3. Uiso/Uaniso restraints and constraints
Uanis(C13A) \\sim Ueq, Uanis(C13B) \\sim Ueq: with sigma of 0.001 and sigma for
terminal atoms of 0.002
Uanis(Mo3B) = Uanis(Mo3A)
Uanis(C10B) = Uanis(C10A)
Uanis(C11B) = Uanis(C11A)
Uanis(F7A) = Uanis(F7B)
Uanis(F5B) = Uanis(F5A)
Uanis(C314) = Uanis(C313)
Uanis(F6A) = Uanis(F6B)
Uanis(F10A) = Uanis(F11B)
Uanis(F11A) = Uanis(F9B)
Uanis(F10A) = Uanis(F10B)
Uanis(C29A) = Uanis(C29B)
Uanis(C28A) = Uanis(C28B)
4. Rigid body (RIGU) restrains
 F7B, F6B, B2, F5B, F8
 with sigma for 1-2 distances of 0.004 and sigma for 1-3 distances of 0.004
 F7A, B2, F6A, F5A
 with sigma for 1-2 distances of 0.004 and sigma for 1-3 distances of 0.004
 F12, F9A, B3, F10A, F11A
 with sigma for 1-2 distances of 0.004 and sigma for 1-3 distances of 0.004
5. Others
 Sof(Mo3B)=1-FVAR(1)
 Sof(Mo3A)=FVAR(1)
 Sof(C313)=Sof(H31L)=Sof(H31M)=Sof(H31N)=1-FVAR(2)
 Sof(C314)=Sof(H31I)=Sof(H31J)=Sof(H31K)=FVAR(2)
 Sof(C13A)=Sof(H13D)=Sof(H13E)=Sof(H13F)=1-FVAR(3)
 Sof(C13B)=Sof(H13A)=Sof(H13B)=Sof(H13C)=FVAR(3)
 Sof(F11B)=1-FVAR(4)
 Sof(F10A)=FVAR(4)
 Sof(F10B)=1-FVAR(5)
 Sof(F9A)=FVAR(5)
 Sof(F9B)=1-FVAR(6)
 Sof(F11A)=FVAR(6)
 Fixed Sof: F5B(0.5) C28A(0.5) H28A(0.5) H28B(0.5) C10B(0.8) H10A(0.8)
 H10B(0.8) F7A(0.5) C11B(0.8) H11A(0.8) H11B(0.8) H11C(0.8) C29B(0.5) H29A(0.5)
 H29B(0.5) C29A(0.5) H29C(0.5) H29D(0.5) C10A(0.2) H10C(0.2) H10D(0.2)
 C11A(0.2) H11D(0.2) H11E(0.2) H11F(0.2) F5A(0.5) F7B(0.5) F6B(0.5) F6A(0.5)
 C28B(0.5) H28C(0.5) H28D(0.5)
6.a Secondary CH2 refined with riding coordinates:
 C39(H39A,H39B), C310(H31A,H31B), C8(H8A,H8B), C38(H38A,H38B), C9(H9A,H9B),
 C210(H21G,H21H), C28A(H28A,H28B), C10B(H10A,H10B), C29B(H29A,H29B), C29A(H29C,
 H29D), C10A(H10C,H10D), C28B(H28C,H28D)
6.b Aromatic/amide H refined with riding coordinates:
 C5(H5), C26(H26), C24(H24), C25(H25), C4(H4), C27(H27), C34(H34), C6(H6),
 C7(H7), C36(H36), C37(H37), C35(H35)
6.c Idealised Me refined as rotating group:
 C212(H21A,H21B,H21C), C213(H21D,H21E,H21F), C12(H12A,H12B,H12C), C312(H31C,
 H31D,H31E), C311(H31F,H31G,H31H), C314(H31I,H31J,H31K), C211(H21I,H21J,H21K),
 C11B(H11A,H11B,H11C), C11A(H11D,H11E,H11F), C13B(H13A,H13B,H13C), C313(H31L,
 H31M,H31N), C13A(H13D,H13E,H13F)
;
_atom_sites_solution_hydrogens   geom
_atom_sites_solution_primary     dual
_atom_sites_solution_secondary   ?
loop_
_atom_site_label
_atom_site_type_symbol
_atom_site_fract_x
_atom_site_fract_y
_atom_site_fract_z
_atom_site_U_iso_or_equiv
_atom_site_adp_type
_atom_site_occupancy
_atom_site_site_symmetry_order
_atom_site_calc_flag
_atom_site_refinement_flags_posn
_atom_site_refinement_flags_adp
_atom_site_refinement_flags_occupancy
_atom_site_disorder_assembly
_atom_site_disorder_group
Mo2 Mo 0.89004(6) 0.33079(3) 0.73544(4) 0.03290(15) Uani 1 1 d . . . . .
Mo1 Mo 0.55843(6) 0.52693(3) 0.28387(5) 0.03686(17) Uani 1 1 d . . . . .
Mo3B Mo 0.51541(8) 0.13006(3) 0.27879(5) 0.0352(2) Uani 0.9363(18) 1 d . . P A
1
S22 S 0.9800(2) 0.29550(11) 0.91992(15) 0.0385(4) Uani 1 1 d . . . . .
S31 S 0.3231(2) 0.09698(12) 0.14409(18) 0.0480(5) Uani 1 1 d . . . . .
S1 S 0.7401(2) 0.44382(13) 0.3354(2) 0.0528(6) Uani 1 1 d . . . . .
S32 S 0.6105(3) 0.08730(15) 0.12963(18) 0.0570(6) Uani 1 1 d . . . . .
S21 S 1.1046(2) 0.27563(16) 0.72454(19) 0.0570(7) Uani 1 1 d D . . . .
S2 S 0.4424(2) 0.41848(14) 0.3210(3) 0.0636(8) Uani 1 1 d D . . . .
O32 O 0.4175(8) 0.0100(4) 0.3989(5) 0.0585(18) Uani 1 1 d . . . . .
F4 F 1.1512(6) 0.6254(3) 0.1098(6) 0.0728(17) Uani 1 1 d . . . . .
O21 O 1.0090(10) 0.4651(4) 0.6703(8) 0.076(2) Uani 1 1 d . . . . .
O2 O 0.7035(9) 0.6153(4) 0.4659(6) 0.075(2) Uani 1 1 d . . . . .
F2 F 1.1128(10) 0.5619(4) 0.2428(6) 0.094(2) Uani 1 1 d . . . . .
F3 F 0.9481(7) 0.5968(5) 0.1193(8) 0.106(3) Uani 1 1 d . . . . .
O31 O 0.7724(7) 0.0659(5) 0.4012(6) 0.073(2) Uani 1 1 d . . . . .
F5B F 1.027(5) 0.3127(15) 0.231(3) 0.089(8) Uani 0.5 1 d . . P B 1
F1 F 1.0922(8) 0.5171(4) 0.0831(6) 0.089(2) Uani 1 1 d . . . . .
O22 O 0.7638(8) 0.4394(4) 0.8623(6) 0.0624(19) Uani 1 1 d . . . . .
O1 O 0.3492(9) 0.5902(5) 0.4010(6) 0.079(3) Uani 1 1 d . . . . .
C32 C 0.4538(9) 0.0537(5) 0.3527(7) 0.0408(19) Uani 1 1 d . . . . .
C31 C 0.6823(10) 0.0909(7) 0.3564(8) 0.057(3) Uani 1 1 d . . . . .
C212 C 1.0516(9) 0.3666(5) 0.9960(7) 0.049(2) Uani 1 1 d . . . . .
H21A H 1.125574 0.383776 0.966907 0.073 Uiso 1 1 calc R U . . .
H21B H 1.081546 0.352007 1.067779 0.073 Uiso 1 1 calc R U . . .
H21C H 0.986743 0.402617 0.994584 0.073 Uiso 1 1 calc R U . . .
C5 C 0.5320(11) 0.6089(6) 0.1613(8) 0.058(3) Uani 1 1 d . . . . .
H5 H 0.512131 0.653781 0.179775 0.070 Uiso 1 1 calc R U . . .
C26 C 0.7023(9) 0.3328(6) 0.6192(7) 0.052(2) Uani 1 1 d . . . . .
H26 H 0.659154 0.374737 0.602160 0.063 Uiso 1 1 calc R U . . .
C24 C 0.7619(10) 0.2314(5) 0.6987(7) 0.049(2) Uani 1 1 d . . . . .
H24 H 0.767052 0.193433 0.743891 0.059 Uiso 1 1 calc R U . . .
C25 C 0.6831(9) 0.2886(5) 0.7008(8) 0.051(2) Uani 1 1 d . . . . .
H25 H 0.626243 0.296480 0.748737 0.061 Uiso 1 1 calc R U . . .
C22 C 0.8087(10) 0.3993(5) 0.8167(7) 0.046(2) Uani 1 1 d . . . . .
C4 C 0.6565(11) 0.5828(5) 0.1631(8) 0.053(2) Uani 1 1 d . . . . .
H4 H 0.735975 0.606586 0.183116 0.064 Uiso 1 1 calc R U . . .
C27 C 0.7964(9) 0.3036(5) 0.5679(7) 0.049(2) Uani 1 1 d . . . . .
H27 H 0.829324 0.322731 0.511112 0.059 Uiso 1 1 calc R U . . .
C34 C 0.5290(11) 0.2441(5) 0.2289(9) 0.056(2) Uani 1 1 d . . . . .
H34 H 0.558022 0.257017 0.166896 0.067 Uiso 1 1 calc R U . A 1
C6 C 0.4400(11) 0.5571(6) 0.1275(7) 0.056(3) Uani 1 1 d . . . . .
H6 H 0.348315 0.561230 0.119907 0.068 Uiso 1 1 calc R U . . .
C21 C 0.9679(10) 0.4149(6) 0.6969(8) 0.056(3) Uani 1 1 d . . . . .
C213 C 0.8445(10) 0.2791(6) 0.9842(8) 0.055(2) Uani 1 1 d . . . . .
H21D H 0.787614 0.318919 0.977929 0.083 Uiso 1 1 calc R U . . .
H21E H 0.876477 0.269483 1.057687 0.083 Uiso 1 1 calc R U . . .
H21F H 0.795731 0.239845 0.951880 0.083 Uiso 1 1 calc R U . . .
C2 C 0.6514(11) 0.5797(5) 0.3988(9) 0.057(3) Uani 1 1 d . . . . .
C39 C 0.2898(11) 0.1767(5) 0.0736(8) 0.057(3) Uani 1 1 d . . . . .
H39A H 0.358697 0.185408 0.032189 0.069 Uiso 1 1 calc R U . . .
H39B H 0.205832 0.173264 0.025250 0.069 Uiso 1 1 calc R U . . .
C310 C 0.1847(10) 0.0896(6) 0.2116(9) 0.061(3) Uani 1 1 d . . . . .
H31A H 0.198107 0.050183 0.259101 0.074 Uiso 1 1 calc R U . . .
H31B H 0.179794 0.130856 0.253954 0.074 Uiso 1 1 calc R U . . .
C12 C 0.2960(13) 0.4115(7) 0.2308(9) 0.072(3) Uani 1 1 d . . . . .
H12A H 0.242918 0.452126 0.234696 0.108 Uiso 1 1 calc R U . . .
H12B H 0.248090 0.371313 0.246978 0.108 Uiso 1 1 calc R U . . .
H12C H 0.315656 0.407257 0.160568 0.108 Uiso 1 1 calc R U . . .
C23 C 0.8331(9) 0.2407(5) 0.6164(7) 0.043(2) Uani 1 1 d . . . . .
C7 C 0.5094(11) 0.4979(6) 0.1068(7) 0.055(2) Uani 1 1 d . . . . .
H7 H 0.472841 0.455538 0.082392 0.066 Uiso 1 1 calc R U . . .
C36 C 0.5265(10) 0.2146(6) 0.3983(9) 0.058(3) Uani 1 1 d . . . . .
H36 H 0.553945 0.204321 0.469640 0.069 Uiso 1 1 calc R U . A 1
C1 C 0.4222(11) 0.5665(6) 0.3551(7) 0.054(2) Uani 1 1 d . . . . .
C37 C 0.4003(10) 0.2146(5) 0.3444(7) 0.046(2) Uani 1 1 d . . . . .
H37 H 0.325077 0.204121 0.372742 0.055 Uiso 1 1 calc R U . A 1
C312 C 0.6927(11) 0.0087(6) 0.1504(9) 0.059(3) Uani 1 1 d . . . . .
H31C H 0.728587 -0.003451 0.088597 0.088 Uiso 1 1 calc R U . . .
H31D H 0.631622 -0.026487 0.164035 0.088 Uiso 1 1 calc R U . . .
H31E H 0.763365 0.012541 0.210178 0.088 Uiso 1 1 calc R U . . .
C311 C 0.0577(12) 0.0810(9) 0.1365(13) 0.092(5) Uani 1 1 d . . . . .
H31F H 0.071934 0.052389 0.078282 0.138 Uiso 1 1 calc R U . . .
H31G H 0.025449 0.125509 0.110449 0.138 Uiso 1 1 calc R U . . .
H31H H -0.006367 0.059368 0.172381 0.138 Uiso 1 1 calc R U . . .
C33 C 0.4018(10) 0.2329(5) 0.2381(8) 0.050(2) Uani 1 1 d . . . . .
C8 C 0.7554(14) 0.4641(6) 0.1294(11) 0.073(4) Uani 1 1 d . . . . .
H8A H 0.747858 0.442819 0.060087 0.088 Uiso 1 1 calc R U . . .
H8B H 0.838965 0.488919 0.143912 0.088 Uiso 1 1 calc R U . . .
C38 C 0.2844(11) 0.2350(5) 0.1484(8) 0.057(2) Uani 1 1 d . . . . .
H38A H 0.202963 0.232132 0.176951 0.068 Uiso 1 1 calc R U . . .
H38B H 0.284212 0.278551 0.110773 0.068 Uiso 1 1 calc R U . . .
B1 B 1.0756(11) 0.5751(6) 0.1381(10) 0.049(3) Uani 1 1 d . . . . .
C9 C 0.7536(11) 0.4105(6) 0.2093(10) 0.063(3) Uani 1 1 d . . . . .
H9A H 0.834403 0.383467 0.215508 0.075 Uiso 1 1 calc R U . . .
H9B H 0.679543 0.379673 0.185918 0.075 Uiso 1 1 calc R U . . .
C3 C 0.6426(11) 0.5142(5) 0.1294(7) 0.055(3) Uani 1 1 d . . . . .
C210 C 1.1955(12) 0.3211(8) 0.6431(13) 0.087(4) Uani 1 1 d . . . . .
H21G H 1.140562 0.327954 0.574146 0.104 Uiso 1 1 calc R U . . .
H21H H 1.218768 0.366301 0.673664 0.104 Uiso 1 1 calc R U . . .
C28A C 0.921(5) 0.188(4) 0.588(5) 0.047(7) Uani 0.5 1 d D . P C 2
H28A H 0.891572 0.172006 0.515614 0.056 Uiso 0.5 1 calc R U P C 2
H28B H 0.927014 0.148613 0.635410 0.056 Uiso 0.5 1 calc R U P C 2
C314 C 0.729(2) 0.1441(9) 0.1079(18) 0.069(6) Uani 0.72(3) 1 d . . P A 1
H31I H 0.772853 0.162639 0.174365 0.103 Uiso 0.72(3) 1 calc R U P A 1
H31J H 0.688686 0.181071 0.063573 0.103 Uiso 0.72(3) 1 calc R U P A 1
H31K H 0.792431 0.120650 0.073605 0.103 Uiso 0.72(3) 1 calc R U P A 1
C10B C 0.8921(12) 0.4943(7) 0.3800(13) 0.055(3) Uani 0.8 1 d . . P D 1
H10A H 0.901062 0.529131 0.327154 0.066 Uiso 0.8 1 calc R U P D 1
H10B H 0.884725 0.518101 0.445342 0.066 Uiso 0.8 1 calc R U P D 1
C35 C 0.6088(12) 0.2335(5) 0.3247(10) 0.062(3) Uani 1 1 d . . . . .
H35 H 0.700691 0.237952 0.339158 0.074 Uiso 1 1 calc R U . A 1
B2 B 1.0199(12) 0.2701(8) 0.3176(9) 0.060(3) Uani 1 1 d . . . . .
C211 C 1.3185(11) 0.2838(7) 0.6297(11) 0.075(3) Uani 1 1 d . . . . .
H21I H 1.363715 0.309681 0.582815 0.112 Uiso 1 1 calc R U . . .
H21J H 1.296015 0.238783 0.600222 0.112 Uiso 1 1 calc R U . . .
H21K H 1.375299 0.279048 0.697298 0.112 Uiso 1 1 calc R U . . .
F7A F 1.051(4) 0.2008(16) 0.335(3) 0.135(8) Uani 0.5 1 d . . P B 2
C11B C 1.0096(14) 0.4509(8) 0.3973(13) 0.071(4) Uani 0.8 1 d . . P D 1
H11A H 1.012415 0.423733 0.335017 0.107 Uiso 0.8 1 calc R U P D 1
H11B H 1.006770 0.420604 0.456304 0.107 Uiso 0.8 1 calc R U P D 1
H11C H 1.087258 0.479510 0.412115 0.107 Uiso 0.8 1 calc R U P D 1
C29B C 1.0628(18) 0.1956(9) 0.6810(17) 0.054(3) Uani 0.5 1 d D . P C 1
H29A H 1.137587 0.173281 0.657953 0.065 Uiso 0.5 1 calc R U P C 1
H29B H 1.037373 0.168121 0.737571 0.065 Uiso 0.5 1 calc R U P C 1
C29A C 1.047(2) 0.2248(11) 0.5983(15) 0.054(3) Uani 0.5 1 d D . P C 2
H29C H 1.041940 0.256636 0.539189 0.065 Uiso 0.5 1 calc R U P C 2
H29D H 1.115676 0.191163 0.591287 0.065 Uiso 0.5 1 calc R U P C 2
Mo3A Mo 0.4325(13) 0.1274(6) 0.2735(8) 0.0352(2) Uani 0.0637(18) 1 d . . P A 2
C10A C 0.901(5) 0.473(3) 0.326(5) 0.055(3) Uani 0.2 1 d . . P D 2
H10C H 0.950502 0.438969 0.293393 0.066 Uiso 0.2 1 calc R U P D 2
H10D H 0.899972 0.516897 0.289738 0.066 Uiso 0.2 1 calc R U P D 2
C11A C 0.953(6) 0.480(4) 0.450(5) 0.071(4) Uani 0.2 1 d . . P D 2
H11D H 1.044991 0.492763 0.462286 0.107 Uiso 0.2 1 calc R U P D 2
H11E H 0.943047 0.436272 0.483895 0.107 Uiso 0.2 1 calc R U P D 2
H11F H 0.902664 0.514705 0.478784 0.107 Uiso 0.2 1 calc R U P D 2
F8 F 0.9139(6) 0.2873(4) 0.3589(5) 0.0727(18) Uani 1 1 d . . . . .
F5A F 1.006(5) 0.2843(15) 0.217(3) 0.089(8) Uani 0.5 1 d . . P B 2
F7B F 1.004(4) 0.2033(16) 0.283(3) 0.135(8) Uani 0.5 1 d . . P B 1
C13B C 0.395(3) 0.4052(15) 0.4296(18) 0.040(9) Uani 0.40(6) 1 d . U P E 1
H13A H 0.471119 0.402009 0.485178 0.060 Uiso 0.40(6) 1 calc R U P E 1
H13B H 0.346099 0.362602 0.425621 0.060 Uiso 0.40(6) 1 calc R U P E 1
H13C H 0.339702 0.442727 0.444103 0.060 Uiso 0.40(6) 1 calc R U P E 1
F6B F 1.132(9) 0.275(3) 0.380(8) 0.097(9) Uani 0.5 1 d . . P B 1
F6A F 1.132(9) 0.296(3) 0.378(8) 0.097(9) Uani 0.5 1 d . . P B 2
C313 C 0.792(6) 0.138(3) 0.153(5) 0.069(6) Uani 0.28(3) 1 d . . P A 2
H31L H 0.856023 0.110269 0.125939 0.103 Uiso 0.28(3) 1 calc R U P A 2
H31M H 0.821461 0.145672 0.227705 0.103 Uiso 0.28(3) 1 calc R U P A 2
H31N H 0.782627 0.181864 0.117155 0.103 Uiso 0.28(3) 1 calc R U P A 2
F9A F 0.3539(10) 0.3456(5) -0.0400(12) 0.100(4) Uani 0.843(17) 1 d . . P F 1
B3 B 0.4698(10) 0.3250(7) -0.0605(7) 0.044(2) Uani 1 1 d . . . . .
F12 F 0.5003(9) 0.3620(5) -0.1399(7) 0.103(3) Uani 1 1 d . . . . .
F10A F 0.5621(12) 0.3440(6) 0.0239(8) 0.110(4) Uani 0.824(15) 1 d . . P F 1
F11A F 0.4830(14) 0.2609(5) -0.0776(11) 0.122(5) Uani 0.874(17) 1 d . . P F 1
C13A C 0.356(3) 0.433(2) 0.429(2) 0.096(9) Uani 0.60(6) 1 d D U P E 2
H13D H 0.418702 0.436007 0.493673 0.144 Uiso 0.60(6) 1 calc R U P E 2
H13E H 0.296972 0.394435 0.433350 0.144 Uiso 0.60(6) 1 calc R U P E 2
H13F H 0.305803 0.474699 0.417211 0.144 Uiso 0.60(6) 1 calc R U P E 2
F11B F 0.346(6) 0.293(3) -0.103(4) 0.110(4) Uani 0.176(15) 1 d . . P F 2
F9B F 0.442(13) 0.350(3) 0.024(8) 0.122(5) Uani 0.126(17) 1 d . . P F 2
F10B F 0.550(6) 0.278(4) 0.009(4) 0.110(4) Uani 0.157(17) 1 d . . P F 2
C28B C 0.953(5) 0.201(4) 0.594(5) 0.047(7) Uani 0.5 1 d . . P C 1
H28C H 0.924643 0.154200 0.571502 0.056 Uiso 0.5 1 calc R U P C 1
H28D H 0.984201 0.222716 0.534655 0.056 Uiso 0.5 1 calc R U P C 1

loop_
_atom_site_aniso_label
_atom_site_aniso_U_11
_atom_site_aniso_U_22
_atom_site_aniso_U_33
_atom_site_aniso_U_23
_atom_site_aniso_U_13
_atom_site_aniso_U_12
Mo2 0.0339(3) 0.0361(3) 0.0296(3) -0.0013(3) 0.0080(2) 0.0015(3)
Mo1 0.0421(3) 0.0376(4) 0.0324(3) 0.0056(3) 0.0107(2) 0.0067(3)
Mo3B 0.0404(5) 0.0354(4) 0.0311(4) -0.0038(3) 0.0099(3) 0.0023(3)
S22 0.0459(11) 0.0393(10) 0.0310(9) 0.0005(8) 0.0087(8) 0.0012(9)
S31 0.0566(13) 0.0442(12) 0.0415(12) -0.0031(9) 0.0039(10) -0.0010(10)
S1 0.0344(10) 0.0510(14) 0.0730(16) 0.0230(12) 0.0094(10) 0.0056(10)
S32 0.0730(16) 0.0653(16) 0.0347(12) 0.0002(11) 0.0148(11) 0.0238(13)
S21 0.0362(11) 0.0860(19) 0.0525(13) 0.0224(13) 0.0180(10) 0.0127(11)
S2 0.0352(11) 0.0502(14) 0.103(2) 0.0295(14) 0.0052(12) 0.0032(10)
O32 0.074(5) 0.056(4) 0.045(4) 0.009(3) 0.008(3) -0.007(3)
F4 0.071(4) 0.055(3) 0.097(5) 0.002(4) 0.030(4) -0.016(3)
O21 0.100(6) 0.042(4) 0.095(6) 0.010(4) 0.045(5) -0.012(4)
O2 0.093(6) 0.068(5) 0.066(5) -0.019(4) 0.021(4) -0.033(5)
F2 0.134(7) 0.084(5) 0.064(4) 0.003(4) 0.021(4) 0.000(5)
F3 0.055(4) 0.123(7) 0.146(8) -0.010(6) 0.033(5) 0.020(4)
O31 0.048(4) 0.118(7) 0.050(4) -0.014(4) 0.000(3) 0.023(4)
F5B 0.084(14) 0.14(2) 0.046(7) 0.017(12) 0.024(7) 0.028(17)
F1 0.106(6) 0.051(4) 0.096(5) -0.028(4) -0.019(4) 0.020(4)
O22 0.079(5) 0.053(4) 0.059(4) -0.009(4) 0.022(4) 0.023(4)
O1 0.084(6) 0.110(7) 0.050(4) 0.007(4) 0.029(4) 0.041(5)
C32 0.040(4) 0.048(5) 0.035(4) 0.003(4) 0.008(3) 0.008(4)
C31 0.049(6) 0.087(8) 0.036(5) -0.012(5) 0.013(4) 0.002(5)
C212 0.047(5) 0.060(6) 0.037(5) -0.003(4) 0.001(4) -0.009(4)
C5 0.082(7) 0.057(6) 0.042(5) 0.020(4) 0.031(5) 0.028(5)
C26 0.040(5) 0.057(5) 0.055(5) -0.001(5) -0.005(4) 0.012(4)
C24 0.062(6) 0.044(5) 0.038(5) -0.005(4) 0.001(4) -0.007(4)
C25 0.034(4) 0.067(7) 0.049(5) -0.013(5) 0.000(4) -0.004(4)
C22 0.056(5) 0.043(5) 0.039(5) 0.001(4) 0.009(4) -0.001(4)
C4 0.069(6) 0.053(6) 0.043(5) 0.021(5) 0.025(5) 0.010(5)
C27 0.056(5) 0.052(5) 0.035(4) -0.003(4) -0.003(4) 0.001(4)
C34 0.073(7) 0.035(5) 0.062(6) -0.009(4) 0.021(5) -0.005(5)
C6 0.060(6) 0.080(7) 0.031(5) 0.012(5) 0.010(4) 0.017(6)
C21 0.053(6) 0.066(7) 0.052(6) -0.006(5) 0.016(5) 0.002(5)
C213 0.066(6) 0.058(6) 0.045(5) -0.001(4) 0.019(4) -0.023(5)
C2 0.072(7) 0.047(6) 0.058(6) 0.008(5) 0.031(5) -0.005(5)
C39 0.067(6) 0.058(6) 0.046(5) -0.004(5) 0.005(5) 0.012(5)
C310 0.053(6) 0.057(6) 0.071(7) 0.000(5) 0.004(5) -0.013(5)
C12 0.090(9) 0.071(7) 0.049(6) -0.001(5) -0.004(6) -0.029(7)
C23 0.048(5) 0.041(5) 0.037(5) -0.012(4) 0.002(4) 0.002(4)
C7 0.065(6) 0.063(6) 0.037(5) -0.003(4) 0.009(4) 0.005(5)
C36 0.060(6) 0.061(6) 0.055(6) -0.030(5) 0.018(5) -0.003(5)
C1 0.066(6) 0.059(6) 0.035(5) 0.009(4) 0.003(4) 0.017(5)
C37 0.058(5) 0.044(5) 0.039(5) -0.007(4) 0.021(4) 0.010(4)
C312 0.061(6) 0.058(6) 0.058(6) -0.006(5) 0.014(5) 0.009(5)
C311 0.051(7) 0.108(12) 0.107(11) 0.008(9) -0.012(7) 0.002(7)
C33 0.066(6) 0.026(4) 0.061(6) -0.006(4) 0.019(5) 0.003(4)
C8 0.091(9) 0.057(7) 0.085(8) 0.007(6) 0.048(7) 0.027(6)
C38 0.065(6) 0.050(6) 0.057(6) 0.001(5) 0.013(5) 0.009(5)
B1 0.040(5) 0.043(6) 0.068(7) -0.011(5) 0.018(5) -0.002(4)
C9 0.058(6) 0.055(6) 0.085(8) 0.007(6) 0.041(6) 0.013(5)
C3 0.083(7) 0.053(6) 0.037(5) 0.010(4) 0.034(5) 0.015(5)
C210 0.059(7) 0.075(8) 0.145(12) 0.017(9) 0.067(8) 0.009(6)
C28A 0.06(2) 0.03(2) 0.045(8) -0.012(11) 0.004(15) 0.002(14)
C314 0.071(13) 0.072(10) 0.073(13) 0.025(9) 0.042(10) 0.019(10)
C10B 0.035(5) 0.052(8) 0.074(10) 0.002(7) 0.001(6) -0.004(5)
C35 0.063(6) 0.045(6) 0.078(8) -0.015(5) 0.017(6) -0.006(5)
B2 0.054(5) 0.089(7) 0.039(5) 0.003(5) 0.017(4) 0.012(6)
C211 0.052(6) 0.088(9) 0.092(9) 0.003(7) 0.034(6) 0.010(6)
F7A 0.16(2) 0.091(7) 0.15(3) 0.002(10) 0.034(16) 0.032(9)
C11B 0.053(8) 0.075(10) 0.079(10) 0.006(8) -0.008(7) -0.005(7)
C29B 0.047(7) 0.059(9) 0.058(8) 0.000(7) 0.017(7) 0.023(7)
C29A 0.047(7) 0.059(9) 0.058(8) 0.000(7) 0.017(7) 0.023(7)
Mo3A 0.0404(5) 0.0354(4) 0.0311(4) -0.0038(3) 0.0099(3) 0.0023(3)
C10A 0.035(5) 0.052(8) 0.074(10) 0.002(7) 0.001(6) -0.004(5)
C11A 0.053(8) 0.075(10) 0.079(10) 0.006(8) -0.008(7) -0.005(7)
F8 0.062(4) 0.097(5) 0.065(4) 0.019(4) 0.026(3) 0.015(3)
F5A 0.084(14) 0.14(2) 0.046(7) 0.017(12) 0.024(7) 0.028(17)
F7B 0.16(2) 0.091(7) 0.15(3) 0.002(10) 0.034(16) 0.032(9)
C13B 0.040(9) 0.040(9) 0.039(9) 0.002(3) 0.004(3) -0.001(3)
F6B 0.060(4) 0.15(3) 0.074(6) 0.01(2) 0.001(4) 0.02(2)
F6A 0.060(4) 0.15(3) 0.074(6) 0.01(2) 0.001(4) 0.02(2)
C313 0.071(13) 0.072(10) 0.073(13) 0.025(9) 0.042(10) 0.019(10)
F9A 0.065(5) 0.082(7) 0.173(11) 0.034(7) 0.072(6) 0.022(5)
B3 0.041(5) 0.053(5) 0.042(4) -0.005(5) 0.015(4) 0.004(4)
F12 0.108(6) 0.121(7) 0.098(6) 0.037(5) 0.068(5) 0.033(5)
F10A 0.112(8) 0.126(10) 0.077(5) -0.032(6) -0.020(5) 0.002(7)
F11A 0.166(11) 0.054(5) 0.161(11) -0.038(6) 0.068(9) 0.006(6)
C13A 0.096(10) 0.096(10) 0.095(10) 0.000(3) 0.017(3) -0.002(3)
F11B 0.112(8) 0.126(10) 0.077(5) -0.032(6) -0.020(5) 0.002(7)
F9B 0.166(11) 0.054(5) 0.161(11) -0.038(6) 0.068(9) 0.006(6)
F10B 0.112(8) 0.126(10) 0.077(5) -0.032(6) -0.020(5) 0.002(7)
C28B 0.06(2) 0.03(2) 0.045(8) -0.012(11) 0.004(15) 0.002(14)

_geom_special_details            
;
 All esds (except the esd in the dihedral angle between two l.s. planes)
 are estimated using the full covariance matrix.  The cell esds are taken
 into account individually in the estimation of esds in distances, angles
 and torsion angles; correlations between esds in cell parameters are only
 used when they are defined by crystal symmetry.  An approximate (isotropic)
 treatment of cell esds is used for estimating esds involving l.s. planes.
;
loop_
_geom_bond_atom_site_label_1
_geom_bond_atom_site_label_2
_geom_bond_distance
_geom_bond_site_symmetry_2
_geom_bond_publ_flag
Mo2 S22 2.530(2) . ?
Mo2 S21 2.519(2) . ?
Mo2 C26 2.262(9) . ?
Mo2 C24 2.373(10) . ?
Mo2 C25 2.288(9) . ?
Mo2 C22 1.998(10) . ?
Mo2 C27 2.302(9) . ?
Mo2 C21 1.951(12) . ?
Mo2 C23 2.368(8) . ?
Mo1 S1 2.509(2) . ?
Mo1 S2 2.546(3) . ?
Mo1 C5 2.258(9) . ?
Mo1 C4 2.309(9) . ?
Mo1 C6 2.277(9) . ?
Mo1 C2 1.943(12) . ?
Mo1 C7 2.355(10) . ?
Mo1 C1 1.993(11) . ?
Mo1 C3 2.357(9) . ?
Mo3B S31 2.516(2) . ?
Mo3B S32 2.489(2) . ?
Mo3B C32 1.958(10) . ?
Mo3B C31 2.012(11) . ?
Mo3B C34 2.351(10) . ?
Mo3B C36 2.274(9) . ?
Mo3B C37 2.306(9) . ?
Mo3B C33 2.362(9) . ?
Mo3B C35 2.295(10) . ?
S22 C212 1.803(10) . ?
S22 C213 1.799(9) . ?
S31 C39 1.823(11) . ?
S31 C310 1.828(11) . ?
S31 Mo3A 1.964(11) . ?
S1 C9 1.805(12) . ?
S1 C10B 1.878(13) . ?
S1 C10A 1.80(5) . ?
S32 C312 1.768(11) . ?
S32 C314 1.729(19) . ?
S32 C313 2.12(6) . ?
S21 C210 1.788(12) . ?
S21 C29B 1.707(18) . ?
S21 C29A 1.935(18) . ?
S2 C12 1.768(12) . ?
S2 C13B 1.61(2) . ?
S2 C13A 1.83(2) . ?
O32 C32 1.155(11) . ?
F4 B1 1.358(13) . ?
O21 C21 1.156(14) . ?
O2 C2 1.180(13) . ?
F2 B1 1.383(15) . ?
F3 B1 1.380(13) . ?
O31 C31 1.132(13) . ?
F5B B2 1.43(3) . ?
F1 B1 1.377(13) . ?
O22 C22 1.141(11) . ?
O1 C1 1.150(12) . ?
C32 Mo3A 1.775(14) . ?
C212 H21A 0.9800 . ?
C212 H21B 0.9800 . ?
C212 H21C 0.9800 . ?
C5 H5 0.9500 . ?
C5 C4 1.396(15) . ?
C5 C6 1.417(17) . ?
C26 H26 0.9500 . ?
C26 C25 1.420(15) . ?
C26 C27 1.407(14) . ?
C24 H24 0.9500 . ?
C24 C25 1.398(14) . ?
C24 C23 1.424(14) . ?
C25 H25 0.9500 . ?
C4 H4 0.9500 . ?
C4 C3 1.422(15) . ?
C27 H27 0.9500 . ?
C27 C23 1.416(14) . ?
C34 H34 0.9500 . ?
C34 C33 1.374(15) . ?
C34 C35 1.395(17) . ?
C34 Mo3A 2.618(16) . ?
C6 H6 0.9500 . ?
C6 C7 1.425(15) . ?
C213 H21D 0.9800 . ?
C213 H21E 0.9800 . ?
C213 H21F 0.9800 . ?
C39 H39A 0.9900 . ?
C39 H39B 0.9900 . ?
C39 C38 1.517(14) . ?
C310 H31A 0.9900 . ?
C310 H31B 0.9900 . ?
C310 C311 1.516(16) . ?
C12 H12A 0.9800 . ?
C12 H12B 0.9800 . ?
C12 H12C 0.9800 . ?
C23 C28A 1.48(8) . ?
C23 C28B 1.55(8) . ?
C7 H7 0.9500 . ?
C7 C3 1.409(16) . ?
C36 H36 0.9500 . ?
C36 C37 1.383(15) . ?
C36 C35 1.448(16) . ?
C36 Mo3A 2.455(15) . ?
C37 H37 0.9500 . ?
C37 C33 1.440(14) . ?
C37 Mo3A 2.008(14) . ?
C312 H31C 0.9800 . ?
C312 H31D 0.9800 . ?
C312 H31E 0.9800 . ?
C311 H31F 0.9800 . ?
C311 H31G 0.9800 . ?
C311 H31H 0.9800 . ?
C33 C38 1.543(15) . ?
C33 Mo3A 2.142(15) . ?
C8 H8A 0.9900 . ?
C8 H8B 0.9900 . ?
C8 C9 1.489(16) . ?
C8 C3 1.537(15) . ?
C38 H38A 0.9900 . ?
C38 H38B 0.9900 . ?
C9 H9A 0.9900 . ?
C9 H9B 0.9900 . ?
C210 H21G 0.9900 . ?
C210 H21H 0.9900 . ?
C210 C211 1.518(15) . ?
C28A H28A 0.9900 . ?
C28A H28B 0.9900 . ?
C28A C29A 1.49(3) . ?
C314 H31I 0.9800 . ?
C314 H31J 0.9800 . ?
C314 H31K 0.9800 . ?
C10B H10A 0.9900 . ?
C10B H10B 0.9900 . ?
C10B C11B 1.48(2) . ?
C35 H35 0.9500 . ?
B2 F7A 1.41(3) . ?
B2 F8 1.359(13) . ?
B2 F5A 1.32(3) . ?
B2 F7B 1.39(4) . ?
B2 F6B 1.31(6) . ?
B2 F6A 1.39(6) . ?
C211 H21I 0.9800 . ?
C211 H21J 0.9800 . ?
C211 H21K 0.9800 . ?
C11B H11A 0.9800 . ?
C11B H11B 0.9800 . ?
C11B H11C 0.9800 . ?
C29B H29A 0.9900 . ?
C29B H29B 0.9900 . ?
C29B C28B 1.48(6) . ?
C29A H29C 0.9900 . ?
C29A H29D 0.9900 . ?
C10A H10C 0.9900 . ?
C10A H10D 0.9900 . ?
C10A C11A 1.62(9) . ?
C11A H11D 0.9800 . ?
C11A H11E 0.9800 . ?
C11A H11F 0.9800 . ?
C13B H13A 0.9800 . ?
C13B H13B 0.9800 . ?
C13B H13C 0.9800 . ?
C313 H31L 0.9800 . ?
C313 H31M 0.9800 . ?
C313 H31N 0.9800 . ?
F9A B3 1.349(12) . ?
B3 F12 1.354(13) . ?
B3 F10A 1.384(14) . ?
B3 F11A 1.295(16) . ?
B3 F11B 1.46(5) . ?
B3 F9B 1.29(8) . ?
B3 F10B 1.46(6) . ?
C13A H13D 0.9800 . ?
C13A H13E 0.9800 . ?
C13A H13F 0.9800 . ?
C28B H28C 0.9900 . ?
C28B H28D 0.9900 . ?

loop_
_geom_angle_atom_site_label_1
_geom_angle_atom_site_label_2
_geom_angle_atom_site_label_3
_geom_angle
_geom_angle_site_symmetry_1
_geom_angle_site_symmetry_3
_geom_angle_publ_flag
S21 Mo2 S22 75.53(7) . . ?
C26 Mo2 S22 141.2(3) . . ?
C26 Mo2 S21 130.2(3) . . ?
C26 Mo2 C24 59.1(4) . . ?
C26 Mo2 C25 36.3(4) . . ?
C26 Mo2 C27 35.9(4) . . ?
C26 Mo2 C23 58.8(4) . . ?
C24 Mo2 S22 93.9(2) . . ?
C24 Mo2 S21 96.3(3) . . ?
C25 Mo2 S22 105.6(3) . . ?
C25 Mo2 S21 130.7(3) . . ?
C25 Mo2 C24 34.8(4) . . ?
C25 Mo2 C27 59.9(4) . . ?
C25 Mo2 C23 58.5(3) . . ?
C22 Mo2 S22 78.4(3) . . ?
C22 Mo2 S21 142.0(3) . . ?
C22 Mo2 C26 86.9(4) . . ?
C22 Mo2 C24 112.8(4) . . ?
C22 Mo2 C25 82.8(4) . . ?
C22 Mo2 C27 121.0(4) . . ?
C22 Mo2 C23 140.8(4) . . ?
C27 Mo2 S22 150.5(3) . . ?
C27 Mo2 S21 94.6(3) . . ?
C27 Mo2 C24 59.0(3) . . ?
C27 Mo2 C23 35.3(3) . . ?
C21 Mo2 S22 112.2(3) . . ?
C21 Mo2 S21 86.3(3) . . ?
C21 Mo2 C26 99.4(5) . . ?
C21 Mo2 C24 153.5(4) . . ?
C21 Mo2 C25 132.9(4) . . ?
C21 Mo2 C22 78.5(4) . . ?
C21 Mo2 C27 94.5(4) . . ?
C21 Mo2 C23 122.3(4) . . ?
C23 Mo2 S22 115.5(2) . . ?
C23 Mo2 S21 76.3(2) . . ?
C23 Mo2 C24 35.0(3) . . ?
S1 Mo1 S2 76.37(8) . . ?
C5 Mo1 S1 130.5(3) . . ?
C5 Mo1 S2 137.1(3) . . ?
C5 Mo1 C4 35.6(4) . . ?
C5 Mo1 C6 36.4(4) . . ?
C5 Mo1 C7 59.7(4) . . ?
C5 Mo1 C3 58.9(3) . . ?
C4 Mo1 S1 95.1(3) . . ?
C4 Mo1 S2 144.6(3) . . ?
C4 Mo1 C7 59.2(4) . . ?
C4 Mo1 C3 35.5(4) . . ?
C6 Mo1 S1 132.7(3) . . ?
C6 Mo1 S2 100.9(3) . . ?
C6 Mo1 C4 59.8(4) . . ?
C6 Mo1 C7 35.8(4) . . ?
C6 Mo1 C3 58.8(4) . . ?
C2 Mo1 S1 83.6(3) . . ?
C2 Mo1 S2 119.5(3) . . ?
C2 Mo1 C5 98.6(4) . . ?
C2 Mo1 C4 93.0(4) . . ?
C2 Mo1 C6 132.4(4) . . ?
C2 Mo1 C7 152.2(4) . . ?
C2 Mo1 C1 74.3(4) . . ?
C2 Mo1 C3 120.7(4) . . ?
C7 Mo1 S1 97.5(3) . . ?
C7 Mo1 S2 87.5(3) . . ?
C7 Mo1 C3 34.8(4) . . ?
C1 Mo1 S1 134.3(3) . . ?
C1 Mo1 S2 80.5(3) . . ?
C1 Mo1 C5 92.6(4) . . ?
C1 Mo1 C4 125.0(4) . . ?
C1 Mo1 C6 89.9(4) . . ?
C1 Mo1 C7 120.4(4) . . ?
C1 Mo1 C3 148.1(4) . . ?
C3 Mo1 S1 77.4(3) . . ?
C3 Mo1 S2 109.7(3) . . ?
S32 Mo3B S31 75.10(9) . . ?
C32 Mo3B S31 81.7(3) . . ?
C32 Mo3B S32 109.8(3) . . ?
C32 Mo3B C31 77.7(4) . . ?
C32 Mo3B C34 155.9(4) . . ?
C32 Mo3B C36 101.8(4) . . ?
C32 Mo3B C37 97.6(4) . . ?
C32 Mo3B C33 125.1(4) . . ?
C32 Mo3B C35 135.7(4) . . ?
C31 Mo3B S31 140.3(3) . . ?
C31 Mo3B S32 80.5(3) . . ?
C31 Mo3B C34 114.7(5) . . ?
C31 Mo3B C36 89.9(4) . . ?
C31 Mo3B C37 123.5(4) . . ?
C31 Mo3B C33 143.1(4) . . ?
C31 Mo3B C35 85.3(5) . . ?
C34 Mo3B S31 97.6(3) . . ?
C34 Mo3B S32 93.1(3) . . ?
C34 Mo3B C33 33.9(4) . . ?
C36 Mo3B S31 127.6(3) . . ?
C36 Mo3B S32 143.9(3) . . ?
C36 Mo3B C34 59.5(4) . . ?
C36 Mo3B C37 35.1(4) . . ?
C36 Mo3B C33 59.3(4) . . ?
C36 Mo3B C35 36.9(4) . . ?
C37 Mo3B S31 92.5(3) . . ?
C37 Mo3B S32 147.4(2) . . ?
C37 Mo3B C34 58.3(4) . . ?
C37 Mo3B C33 35.9(3) . . ?
C33 Mo3B S31 75.9(3) . . ?
C33 Mo3B S32 111.6(3) . . ?
C35 Mo3B S31 131.7(3) . . ?
C35 Mo3B S32 107.2(3) . . ?
C35 Mo3B C34 34.9(4) . . ?
C35 Mo3B C37 59.1(4) . . ?
C35 Mo3B C33 58.0(4) . . ?
C212 S22 Mo2 111.2(3) . . ?
C213 S22 Mo2 107.7(4) . . ?
C213 S22 C212 99.6(5) . . ?
C39 S31 Mo3B 100.9(4) . . ?
C39 S31 C310 102.5(5) . . ?
C39 S31 Mo3A 101.8(5) . . ?
C310 S31 Mo3B 106.5(4) . . ?
C310 S31 Mo3A 89.8(5) . . ?
C9 S1 Mo1 99.7(4) . . ?
C9 S1 C10B 106.2(7) . . ?
C10B S1 Mo1 107.3(4) . . ?
C10A S1 Mo1 117(2) . . ?
C10A S1 C9 80(2) . . ?
C312 S32 Mo3B 115.2(4) . . ?
C312 S32 C313 89.6(16) . . ?
C314 S32 Mo3B 107.8(7) . . ?
C314 S32 C312 104.4(8) . . ?
C210 S21 Mo2 112.9(4) . . ?
C210 S21 C29A 82.3(9) . . ?
C29B S21 Mo2 103.8(6) . . ?
C29B S21 C210 113.3(9) . . ?
C29A S21 Mo2 97.3(6) . . ?
C12 S2 Mo1 108.9(4) . . ?
C12 S2 C13A 92.3(13) . . ?
C13B S2 Mo1 122.5(10) . . ?
C13B S2 C12 102.4(10) . . ?
C13A S2 Mo1 109.7(12) . . ?
O32 C32 Mo3B 177.9(8) . . ?
O32 C32 Mo3A 153.8(9) . . ?
O31 C31 Mo3B 176.3(11) . . ?
S22 C212 H21A 109.5 . . ?
S22 C212 H21B 109.5 . . ?
S22 C212 H21C 109.5 . . ?
H21A C212 H21B 109.5 . . ?
H21A C212 H21C 109.5 . . ?
H21B C212 H21C 109.5 . . ?
Mo1 C5 H5 119.4 . . ?
C4 C5 Mo1 74.2(5) . . ?
C4 C5 H5 125.7 . . ?
C4 C5 C6 108.7(10) . . ?
C6 C5 Mo1 72.5(6) . . ?
C6 C5 H5 125.7 . . ?
Mo2 C26 H26 119.5 . . ?
C25 C26 Mo2 72.8(5) . . ?
C25 C26 H26 125.9 . . ?
C27 C26 Mo2 73.6(5) . . ?
C27 C26 H26 125.9 . . ?
C27 C26 C25 108.2(9) . . ?
Mo2 C24 H24 123.8 . . ?
C25 C24 Mo2 69.2(5) . . ?
C25 C24 H24 126.3 . . ?
C25 C24 C23 107.5(9) . . ?
C23 C24 Mo2 72.3(5) . . ?
C23 C24 H24 126.3 . . ?
Mo2 C25 H25 119.3 . . ?
C26 C25 Mo2 70.8(5) . . ?
C26 C25 H25 125.8 . . ?
C24 C25 Mo2 75.9(5) . . ?
C24 C25 C26 108.5(9) . . ?
C24 C25 H25 125.8 . . ?
O22 C22 Mo2 178.5(9) . . ?
Mo1 C4 H4 121.2 . . ?
C5 C4 Mo1 70.2(5) . . ?
C5 C4 H4 126.3 . . ?
C5 C4 C3 107.5(11) . . ?
C3 C4 Mo1 74.1(5) . . ?
C3 C4 H4 126.3 . . ?
Mo2 C27 H27 120.1 . . ?
C26 C27 Mo2 70.5(5) . . ?
C26 C27 H27 126.3 . . ?
C26 C27 C23 107.4(9) . . ?
C23 C27 Mo2 74.9(5) . . ?
C23 C27 H27 126.3 . . ?
Mo3B C34 H34 122.5 . . ?
C33 C34 Mo3B 73.5(6) . . ?
C33 C34 H34 125.3 . . ?
C33 C34 C35 109.4(10) . . ?
C33 C34 Mo3A 54.7(6) . . ?
C35 C34 Mo3B 70.3(6) . . ?
C35 C34 H34 125.3 . . ?
C35 C34 Mo3A 82.0(7) . . ?
Mo1 C6 H6 119.7 . . ?
C5 C6 Mo1 71.0(5) . . ?
C5 C6 H6 126.0 . . ?
C5 C6 C7 108.0(9) . . ?
C7 C6 Mo1 75.1(6) . . ?
C7 C6 H6 126.0 . . ?
O21 C21 Mo2 176.7(10) . . ?
S22 C213 H21D 109.5 . . ?
S22 C213 H21E 109.5 . . ?
S22 C213 H21F 109.5 . . ?
H21D C213 H21E 109.5 . . ?
H21D C213 H21F 109.5 . . ?
H21E C213 H21F 109.5 . . ?
O2 C2 Mo1 175.8(10) . . ?
S31 C39 H39A 109.5 . . ?
S31 C39 H39B 109.5 . . ?
H39A C39 H39B 108.1 . . ?
C38 C39 S31 110.5(7) . . ?
C38 C39 H39A 109.5 . . ?
C38 C39 H39B 109.5 . . ?
S31 C310 H31A 109.2 . . ?
S31 C310 H31B 109.2 . . ?
H31A C310 H31B 107.9 . . ?
C311 C310 S31 111.9(10) . . ?
C311 C310 H31A 109.2 . . ?
C311 C310 H31B 109.2 . . ?
S2 C12 H12A 109.5 . . ?
S2 C12 H12B 109.5 . . ?
S2 C12 H12C 109.5 . . ?
H12A C12 H12B 109.5 . . ?
H12A C12 H12C 109.5 . . ?
H12B C12 H12C 109.5 . . ?
C24 C23 Mo2 72.7(5) . . ?
C24 C23 C28A 122(3) . . ?
C24 C23 C28B 129(3) . . ?
C27 C23 Mo2 69.8(5) . . ?
C27 C23 C24 108.4(8) . . ?
C27 C23 C28A 129(3) . . ?
C27 C23 C28B 121(3) . . ?
C28A C23 Mo2 126.8(18) . . ?
C28B C23 Mo2 112.9(18) . . ?
Mo1 C7 H7 123.3 . . ?
C6 C7 Mo1 69.1(5) . . ?
C6 C7 H7 126.5 . . ?
C3 C7 Mo1 72.7(6) . . ?
C3 C7 C6 106.9(10) . . ?
C3 C7 H7 126.5 . . ?
Mo3B C36 H36 119.3 . . ?
C37 C36 Mo3B 73.7(5) . . ?
C37 C36 H36 126.7 . . ?
C37 C36 C35 106.6(10) . . ?
C37 C36 Mo3A 54.9(6) . . ?
C35 C36 Mo3B 72.3(6) . . ?
C35 C36 H36 126.7 . . ?
C35 C36 Mo3A 87.3(7) . . ?
O1 C1 Mo1 176.0(10) . . ?
Mo3B C37 H37 120.7 . . ?
C36 C37 Mo3B 71.2(5) . . ?
C36 C37 H37 125.6 . . ?
C36 C37 C33 108.8(9) . . ?
C36 C37 Mo3A 90.8(7) . . ?
C33 C37 Mo3B 74.2(5) . . ?
C33 C37 H37 125.6 . . ?
C33 C37 Mo3A 74.8(6) . . ?
S32 C312 H31C 109.5 . . ?
S32 C312 H31D 109.5 . . ?
S32 C312 H31E 109.5 . . ?
H31C C312 H31D 109.5 . . ?
H31C C312 H31E 109.5 . . ?
H31D C312 H31E 109.5 . . ?
C310 C311 H31F 109.5 . . ?
C310 C311 H31G 109.5 . . ?
C310 C311 H31H 109.5 . . ?
H31F C311 H31G 109.5 . . ?
H31F C311 H31H 109.5 . . ?
H31G C311 H31H 109.5 . . ?
C34 C33 Mo3B 72.6(6) . . ?
C34 C33 C37 107.4(10) . . ?
C34 C33 C38 125.6(10) . . ?
C34 C33 Mo3A 93.7(7) . . ?
C37 C33 Mo3B 69.9(5) . . ?
C37 C33 C38 126.9(9) . . ?
C37 C33 Mo3A 64.8(6) . . ?
C38 C33 Mo3B 119.7(6) . . ?
C38 C33 Mo3A 105.0(7) . . ?
H8A C8 H8B 108.1 . . ?
C9 C8 H8A 109.5 . . ?
C9 C8 H8B 109.5 . . ?
C9 C8 C3 110.5(9) . . ?
C3 C8 H8A 109.5 . . ?
C3 C8 H8B 109.5 . . ?
C39 C38 C33 110.9(8) . . ?
C39 C38 H38A 109.5 . . ?
C39 C38 H38B 109.5 . . ?
C33 C38 H38A 109.5 . . ?
C33 C38 H38B 109.5 . . ?
H38A C38 H38B 108.0 . . ?
F4 B1 F2 109.4(9) . . ?
F4 B1 F3 108.4(10) . . ?
F4 B1 F1 109.2(9) . . ?
F3 B1 F2 109.2(10) . . ?
F1 B1 F2 108.8(10) . . ?
F1 B1 F3 111.7(10) . . ?
S1 C9 H9A 108.9 . . ?
S1 C9 H9B 108.9 . . ?
C8 C9 S1 113.4(8) . . ?
C8 C9 H9A 108.9 . . ?
C8 C9 H9B 108.9 . . ?
H9A C9 H9B 107.7 . . ?
C4 C3 Mo1 70.5(5) . . ?
C4 C3 C8 125.0(11) . . ?
C7 C3 Mo1 72.5(5) . . ?
C7 C3 C4 109.0(9) . . ?
C7 C3 C8 125.7(11) . . ?
C8 C3 Mo1 118.1(7) . . ?
S21 C210 H21G 109.2 . . ?
S21 C210 H21H 109.2 . . ?
H21G C210 H21H 107.9 . . ?
C211 C210 S21 112.2(10) . . ?
C211 C210 H21G 109.2 . . ?
C211 C210 H21H 109.2 . . ?
C23 C28A H28A 111.3 . . ?
C23 C28A H28B 111.3 . . ?
C23 C28A C29A 102(4) . . ?
H28A C28A H28B 109.2 . . ?
C29A C28A H28A 111.3 . . ?
C29A C28A H28B 111.3 . . ?
S32 C314 H31I 109.5 . . ?
S32 C314 H31J 109.5 . . ?
S32 C314 H31K 109.5 . . ?
H31I C314 H31J 109.5 . . ?
H31I C314 H31K 109.5 . . ?
H31J C314 H31K 109.5 . . ?
S1 C10B H10A 109.2 . . ?
S1 C10B H10B 109.2 . . ?
H10A C10B H10B 107.9 . . ?
C11B C10B S1 112.0(11) . . ?
C11B C10B H10A 109.2 . . ?
C11B C10B H10B 109.2 . . ?
Mo3B C35 H35 120.2 . . ?
C34 C35 Mo3B 74.8(6) . . ?
C34 C35 C36 107.7(10) . . ?
C34 C35 H35 126.1 . . ?
C36 C35 Mo3B 70.8(6) . . ?
C36 C35 H35 126.1 . . ?
F8 B2 F5B 109(2) . . ?
F8 B2 F7A 111(2) . . ?
F8 B2 F7B 108(2) . . ?
F8 B2 F6A 110(5) . . ?
F5A B2 F7A 110(2) . . ?
F5A B2 F8 113(3) . . ?
F5A B2 F6A 115(5) . . ?
F7B B2 F5B 109(2) . . ?
F6B B2 F5B 107(5) . . ?
F6B B2 F8 116(6) . . ?
F6B B2 F7B 108(3) . . ?
F6A B2 F7A 97(3) . . ?
C210 C211 H21I 109.5 . . ?
C210 C211 H21J 109.5 . . ?
C210 C211 H21K 109.5 . . ?
H21I C211 H21J 109.5 . . ?
H21I C211 H21K 109.5 . . ?
H21J C211 H21K 109.5 . . ?
C10B C11B H11A 109.5 . . ?
C10B C11B H11B 109.5 . . ?
C10B C11B H11C 109.5 . . ?
H11A C11B H11B 109.5 . . ?
H11A C11B H11C 109.5 . . ?
H11B C11B H11C 109.5 . . ?
S21 C29B H29A 110.0 . . ?
S21 C29B H29B 110.0 . . ?
H29A C29B H29B 108.4 . . ?
C28B C29B S21 108(3) . . ?
C28B C29B H29A 110.0 . . ?
C28B C29B H29B 110.0 . . ?
S21 C29A H29C 107.9 . . ?
S21 C29A H29D 107.9 . . ?
C28A C29A S21 118(3) . . ?
C28A C29A H29C 107.9 . . ?
C28A C29A H29D 107.9 . . ?
H29C C29A H29D 107.2 . . ?
S31 Mo3A C34 105.3(5) . . ?
S31 Mo3A C36 153.2(7) . . ?
S31 Mo3A C37 122.7(7) . . ?
S31 Mo3A C33 93.9(5) . . ?
C32 Mo3A S31 104.4(7) . . ?
C32 Mo3A C34 146.6(8) . . ?
C32 Mo3A C36 101.0(6) . . ?
C32 Mo3A C37 116.4(6) . . ?
C32 Mo3A C33 156.8(7) . . ?
C36 Mo3A C34 53.7(4) . . ?
C37 Mo3A C34 56.9(5) . . ?
C37 Mo3A C36 34.3(4) . . ?
C37 Mo3A C33 40.4(4) . . ?
C33 Mo3A C34 31.6(4) . . ?
C33 Mo3A C36 59.4(5) . . ?
S1 C10A H10C 112.4 . . ?
S1 C10A H10D 112.4 . . ?
H10C C10A H10D 110.0 . . ?
C11A C10A S1 97(4) . . ?
C11A C10A H10C 112.4 . . ?
C11A C10A H10D 112.4 . . ?
C10A C11A H11D 109.5 . . ?
C10A C11A H11E 109.5 . . ?
C10A C11A H11F 109.5 . . ?
H11D C11A H11E 109.5 . . ?
H11D C11A H11F 109.5 . . ?
H11E C11A H11F 109.5 . . ?
S2 C13B H13A 109.5 . . ?
S2 C13B H13B 109.5 . . ?
S2 C13B H13C 109.5 . . ?
H13A C13B H13B 109.5 . . ?
H13A C13B H13C 109.5 . . ?
H13B C13B H13C 109.5 . . ?
S32 C313 H31L 109.5 . . ?
S32 C313 H31M 109.5 . . ?
S32 C313 H31N 109.5 . . ?
H31L C313 H31M 109.5 . . ?
H31L C313 H31N 109.5 . . ?
H31M C313 H31N 109.5 . . ?
F9A B3 F12 109.4(10) . . ?
F9A B3 F10A 106.5(10) . . ?
F12 B3 F10A 104.0(11) . . ?
F12 B3 F11B 105(2) . . ?
F12 B3 F10B 129(3) . . ?
F11A B3 F9A 117.1(12) . . ?
F11A B3 F12 110.3(10) . . ?
F11A B3 F10A 108.8(12) . . ?
F11B B3 F10B 110(4) . . ?
F9B B3 F12 125(4) . . ?
F9B B3 F11B 100(6) . . ?
F9B B3 F10B 84(6) . . ?
S2 C13A H13D 109.5 . . ?
S2 C13A H13E 109.5 . . ?
S2 C13A H13F 109.5 . . ?
H13D C13A H13E 109.5 . . ?
H13D C13A H13F 109.5 . . ?
H13E C13A H13F 109.5 . . ?
C23 C28B H28C 108.4 . . ?
C23 C28B H28D 108.4 . . ?
C29B C28B C23 115(5) . . ?
C29B C28B H28C 108.4 . . ?
C29B C28B H28D 108.4 . . ?
H28C C28B H28D 107.5 . . ?

loop_
_geom_torsion_atom_site_label_1
_geom_torsion_atom_site_label_2
_geom_torsion_atom_site_label_3
_geom_torsion_atom_site_label_4
_geom_torsion
_geom_torsion_site_symmetry_1
_geom_torsion_site_symmetry_2
_geom_torsion_site_symmetry_3
_geom_torsion_site_symmetry_4
_geom_torsion_publ_flag
Mo2 S21 C210 C211 -174.8(10) . . . . ?
Mo2 S21 C29B C28B 46(3) . . . . ?
Mo2 C26 C25 C24 -67.2(7) . . . . ?
Mo2 C26 C27 C23 66.4(6) . . . . ?
Mo2 C24 C25 C26 63.9(6) . . . . ?
Mo2 C24 C23 C27 -61.0(6) . . . . ?
Mo2 C24 C23 C28A 123(2) . . . . ?
Mo2 C24 C23 C28B 106(2) . . . . ?
Mo2 C27 C23 C24 62.9(6) . . . . ?
Mo2 C27 C23 C28A -122(2) . . . . ?
Mo2 C27 C23 C28B -105(2) . . . . ?
Mo2 C23 C28A C29A -31(5) . . . . ?
Mo2 C23 C28B C29B 33(4) . . . . ?
Mo1 S1 C9 C8 47.0(10) . . . . ?
Mo1 S1 C10B C11B -171.3(11) . . . . ?
Mo1 S1 C10A C11A 108(3) . . . . ?
Mo1 C5 C4 C3 65.2(6) . . . . ?
Mo1 C5 C6 C7 -66.6(7) . . . . ?
Mo1 C4 C3 C7 62.7(7) . . . . ?
Mo1 C4 C3 C8 -111.2(9) . . . . ?
Mo1 C6 C7 C3 -63.3(7) . . . . ?
Mo1 C7 C3 C4 -61.4(6) . . . . ?
Mo1 C7 C3 C8 112.4(10) . . . . ?
Mo3B S31 C39 C38 -49.3(8) . . . . ?
Mo3B S31 C310 C311 170.8(9) . . . . ?
Mo3B C34 C33 C37 61.6(6) . . . . ?
Mo3B C34 C33 C38 -114.4(9) . . . . ?
Mo3B C34 C35 C36 -63.5(7) . . . . ?
Mo3B C36 C37 C33 -65.2(7) . . . . ?
Mo3B C36 C35 C34 66.2(7) . . . . ?
Mo3B C37 C33 C34 -63.4(7) . . . . ?
Mo3B C37 C33 C38 112.6(9) . . . . ?
Mo3B C33 C38 C39 -21.5(12) . . . . ?
S31 C39 C38 C33 47.7(11) . . . . ?
S21 C29B C28B C23 -54(4) . . . . ?
O32 C32 Mo3A S31 -63(2) . . . . ?
O32 C32 Mo3A C34 144.7(17) . . . . ?
O32 C32 Mo3A C36 108(2) . . . . ?
O32 C32 Mo3A C37 75(2) . . . . ?
O32 C32 Mo3A C33 78(3) . . . . ?
C5 C4 C3 Mo1 -62.7(6) . . . . ?
C5 C4 C3 C7 0.0(11) . . . . ?
C5 C4 C3 C8 -173.8(9) . . . . ?
C5 C6 C7 Mo1 63.9(6) . . . . ?
C5 C6 C7 C3 0.6(11) . . . . ?
C26 C27 C23 Mo2 -63.5(6) . . . . ?
C26 C27 C23 C24 -0.6(10) . . . . ?
C26 C27 C23 C28A 175(2) . . . . ?
C26 C27 C23 C28B -169(2) . . . . ?
C24 C23 C28A C29A -123(3) . . . . ?
C24 C23 C28B C29B -53(4) . . . . ?
C25 C26 C27 Mo2 -65.1(6) . . . . ?
C25 C26 C27 C23 1.3(11) . . . . ?
C25 C24 C23 Mo2 60.7(6) . . . . ?
C25 C24 C23 C27 -0.4(10) . . . . ?
C25 C24 C23 C28A -176(2) . . . . ?
C25 C24 C23 C28B 166(2) . . . . ?
C4 C5 C6 Mo1 66.0(7) . . . . ?
C4 C5 C6 C7 -0.6(11) . . . . ?
C27 C26 C25 Mo2 65.6(7) . . . . ?
C27 C26 C25 C24 -1.6(11) . . . . ?
C27 C23 C28A C29A 62(5) . . . . ?
C27 C23 C28B C29B 113(4) . . . . ?
C34 C33 C38 C39 67.6(13) . . . . ?
C6 C5 C4 Mo1 -64.9(6) . . . . ?
C6 C5 C4 C3 0.4(10) . . . . ?
C6 C7 C3 Mo1 61.0(6) . . . . ?
C6 C7 C3 C4 -0.4(11) . . . . ?
C6 C7 C3 C8 173.4(9) . . . . ?
C39 S31 C310 C311 65.3(11) . . . . ?
C310 S31 C39 C38 60.5(9) . . . . ?
C23 C24 C25 Mo2 -62.7(6) . . . . ?
C23 C24 C25 C26 1.2(10) . . . . ?
C23 C28A C29A S21 49(5) . . . . ?
C36 C37 C33 Mo3B 63.2(7) . . . . ?
C36 C37 C33 C34 -0.1(11) . . . . ?
C36 C37 C33 C38 175.8(9) . . . . ?
C36 C37 C33 Mo3A 85.6(8) . . . . ?
C37 C36 C35 Mo3B -66.2(7) . . . . ?
C37 C36 C35 C34 -0.1(12) . . . . ?
C37 C33 C38 C39 -107.7(11) . . . . ?
C33 C34 C35 Mo3B 63.5(7) . . . . ?
C33 C34 C35 C36 0.0(12) . . . . ?
C9 S1 C10B C11B -65.4(13) . . . . ?
C9 S1 C10A C11A -156(4) . . . . ?
C9 C8 C3 Mo1 25.6(15) . . . . ?
C9 C8 C3 C4 110.5(12) . . . . ?
C9 C8 C3 C7 -62.4(15) . . . . ?
C3 C8 C9 S1 -49.7(14) . . . . ?
C210 S21 C29B C28B -77(3) . . . . ?
C10B S1 C9 C8 -64.3(10) . . . . ?
C35 C34 C33 Mo3B -61.5(7) . . . . ?
C35 C34 C33 C37 0.1(11) . . . . ?
C35 C34 C33 C38 -176.0(9) . . . . ?
C35 C34 C33 Mo3A -64.6(9) . . . . ?
C35 C36 C37 Mo3B 65.3(7) . . . . ?
C35 C36 C37 C33 0.1(11) . . . . ?
C35 C36 C37 Mo3A 74.4(9) . . . . ?
C29B S21 C210 C211 -57.1(15) . . . . ?
C29A S21 C210 C211 -80.1(13) . . . . ?
Mo3A S31 C39 C38 -32.0(9) . . . . ?
Mo3A S31 C310 C311 167.3(10) . . . . ?
Mo3A C34 C33 C37 64.7(7) . . . . ?
Mo3A C34 C33 C38 -111.4(10) . . . . ?
Mo3A C34 C35 C36 -48.2(8) . . . . ?
Mo3A C36 C37 C33 -74.2(7) . . . . ?
Mo3A C36 C35 C34 52.0(8) . . . . ?
Mo3A C37 C33 C34 -85.8(8) . . . . ?
Mo3A C37 C33 C38 90.2(10) . . . . ?
Mo3A C33 C38 C39 -38.2(11) . . . . ?
C10A S1 C9 C8 -68(2) . . . . ?

_shelx_res_file                  
;
TITL jv210917mo_20_cu_100k_auto_a.res in P2(1)
    jv210917mo_20_cu_100k_auto-gg.res
    created by SHELXL-2018/3 at 10:49:15 on 09-Feb-2023
REM Old TITL JV210917Mo_20_Cu_100K_auto in P2(1)
REM SHELXT solution in P2(1): R1 0.097, Rweak 0.036, Alpha 0.013
REM <I/s> 0.279 for 11 systematic absences, Orientation as input
REM Flack x = 0.012 ( 0.006 ) from 4309 Parsons' quotients
REM Formula found by SHELXT: C12 B2 F56 F41 S2 Mo3B
CELL 1.54184 10.455691 19.703259 13.090507 90 100.1247 90
ZERR 6 0.000145 0.000361 0.000201 0 0.0014 0
LATT -1
SYMM -X,0.5+Y,-Z
SFAC C H B F Mo O S
UNIT 78 114 6 24 6 12 12
DFIX 1.7 S2 C13A
DFIX 1.5 C28A C29A
DFIX 1.5 C28A C29B
EADP Mo3B Mo3A
EADP C10B C10A
EADP C11B C11A
EADP F7A F7B
EADP F5B F5A
RIGU F7B F6B B2 F5B F8
RIGU F7A B2 F6A F5A
EADP C314 C313
EADP F6A F6B
RIGU F12 F9A B3 F10A F11A
ISOR 0.001 0.002 C13A C13B
EADP F10A F11B
EADP F11A F9B
EADP F10A F10B
DFIX 1.8 S21 C29B
DFIX 1.8 S21 C29A
EADP C29A C29B
EADP C28A C28B

L.S. 20
PLAN  12
TEMP -173
CONF
BIND C29B C28B
FREE C28A C29B
MORE -1
BOND $H
fmap 2
acta
SHEL 999 0.84
REM <olex2.extras>
REM <HklSrc "%.\\JV210917Mo_20_Cu_100K_auto-gg.hkl">
REM </olex2.extras>

WGHT    0.055400    3.591200
FVAR       0.87102   0.06367   0.72209   0.39681   0.82413   0.84268   0.87370
MO2   5    0.890038    0.330787    0.735443    11.00000    0.03386    0.03614 =
         0.02958   -0.00126    0.00802    0.00150
MO1   5    0.558426    0.526932    0.283866    11.00000    0.04213    0.03756 =
         0.03239    0.00563    0.01070    0.00667
PART 1
MO3B  5    0.515407    0.130061    0.278794   -21.00000    0.04038    0.03541 =
         0.03112   -0.00381    0.00990    0.00233

PART 0
S22   7    0.980020    0.295500    0.919916    11.00000    0.04595    0.03935 =
         0.03098    0.00054    0.00869    0.00120

S31   7    0.323088    0.096979    0.144092    11.00000    0.05661    0.04421 =
         0.04148   -0.00310    0.00394   -0.00100
S1    7    0.740147    0.443820    0.335446    11.00000    0.03444    0.05103 =
         0.07298    0.02304    0.00938    0.00564
S32   7    0.610517    0.087300    0.129633    11.00000    0.07303    0.06535 =
         0.03471    0.00024    0.01483    0.02378
S21   7    1.104551    0.275625    0.724539    11.00000    0.03620    0.08605 =
         0.05250    0.02244    0.01798    0.01271
S2    7    0.442425    0.418476    0.321040    11.00000    0.03524    0.05023 =
         0.10274    0.02946    0.00519    0.00321
O32   6    0.417513    0.009974    0.398934    11.00000    0.07444    0.05567 =
         0.04460    0.00895    0.00798   -0.00720
F4    4    1.151179    0.625355    0.109760    11.00000    0.07130    0.05532 =
         0.09732    0.00218    0.03036   -0.01605
O21   6    1.008963    0.465096    0.670291    11.00000    0.09997    0.04169 =
         0.09508    0.01036    0.04476   -0.01196
O2    6    0.703491    0.615347    0.465914    11.00000    0.09341    0.06783 =
         0.06564   -0.01877    0.02072   -0.03298
F2    4    1.112793    0.561886    0.242847    11.00000    0.13410    0.08415 =
         0.06356    0.00306    0.02089    0.00029
F3    4    0.948104    0.596776    0.119344    11.00000    0.05522    0.12252 =
         0.14557   -0.01004    0.03262    0.01983
O31   6    0.772410    0.065852    0.401238    11.00000    0.04765    0.11758 =
         0.04963   -0.01381    0.00005    0.02320
PART 1
F5B   4    1.026992    0.312671    0.230729    10.50000    0.08432    0.14136 =
         0.04622    0.01697    0.02441    0.02780

PART 0
F1    4    1.092185    0.517145    0.083119    11.00000    0.10557    0.05116 =
         0.09597   -0.02827   -0.01926    0.01972

O22   6    0.763801    0.439438    0.862253    11.00000    0.07894    0.05254 =
         0.05938   -0.00882    0.02209    0.02286
O1    6    0.349193    0.590207    0.401013    11.00000    0.08352    0.11000 =
         0.05008    0.00741    0.02926    0.04140
C32   1    0.453802    0.053714    0.352685    11.00000    0.04028    0.04754 =
         0.03480    0.00340    0.00759    0.00846
C31   1    0.682265    0.090892    0.356415    11.00000    0.04915    0.08698 =
         0.03646   -0.01198    0.01306    0.00217
C212  1    1.051646    0.366589    0.995978    11.00000    0.04714    0.05968 =
         0.03695   -0.00340    0.00105   -0.00880
AFIX 137
H21A  2    1.125574    0.383776    0.966907    11.00000   -1.50000
H21B  2    1.081546    0.352007    1.067779    11.00000   -1.50000
H21C  2    0.986743    0.402617    0.994584    11.00000   -1.50000
AFIX   0

C5    1    0.531963    0.608854    0.161331    11.00000    0.08182    0.05734 =
         0.04216    0.02046    0.03128    0.02812
AFIX  43
H5    2    0.512131    0.653781    0.179775    11.00000   -1.20000
AFIX   0

C26   1    0.702338    0.332754    0.619198    11.00000    0.03986    0.05717 =
         0.05467   -0.00082   -0.00473    0.01187
AFIX  43
H26   2    0.659154    0.374737    0.602160    11.00000   -1.20000
AFIX   0
C24   1    0.761905    0.231444    0.698706    11.00000    0.06178    0.04428 =
         0.03789   -0.00549    0.00140   -0.00738
AFIX  43
H24   2    0.767052    0.193433    0.743891    11.00000   -1.20000
AFIX   0
C25   1    0.683088    0.288569    0.700798    11.00000    0.03410    0.06679 =
         0.04885   -0.01331    0.00029   -0.00404
AFIX  43
H25   2    0.626243    0.296480    0.748737    11.00000   -1.20000
AFIX   0
C22   1    0.808735    0.399263    0.816664    11.00000    0.05590    0.04327 =
         0.03864    0.00125    0.00880   -0.00138

C4    1    0.656483    0.582806    0.163075    11.00000    0.06942    0.05346 =
         0.04276    0.02089    0.02512    0.00954
AFIX  43
H4    2    0.735975    0.606586    0.183116    11.00000   -1.20000
AFIX   0

C27   1    0.796420    0.303637    0.567903    11.00000    0.05603    0.05213 =
         0.03464   -0.00336   -0.00256    0.00107
AFIX  43
H27   2    0.829324    0.322731    0.511112    11.00000   -1.20000
AFIX   0

C34   1    0.528970    0.244103    0.228901    11.00000    0.07333    0.03537 =
         0.06179   -0.00876    0.02096   -0.00543
AFIX  43
H34   2    0.558022    0.257017    0.166896    11.00000   -1.20000
AFIX   0

C6    1    0.440030    0.557134    0.127471    11.00000    0.05953    0.07959 =
         0.03083    0.01200    0.00978    0.01677
AFIX  43
H6    2    0.348315    0.561230    0.119907    11.00000   -1.20000
AFIX   0

C21   1    0.967920    0.414882    0.696943    11.00000    0.05306    0.06602 =
         0.05239   -0.00604    0.01610    0.00154
C213  1    0.844537    0.279066    0.984168    11.00000    0.06613    0.05825 =
         0.04513   -0.00078    0.01935   -0.02340
AFIX 137
H21D  2    0.787614    0.318919    0.977929    11.00000   -1.50000
H21E  2    0.876477    0.269483    1.057687    11.00000   -1.50000
H21F  2    0.795731    0.239845    0.951880    11.00000   -1.50000
AFIX   0

C2    1    0.651417    0.579735    0.398783    11.00000    0.07217    0.04736 =
         0.05754    0.00827    0.03073   -0.00547
C39   1    0.289780    0.176652    0.073595    11.00000    0.06653    0.05764 =
         0.04571   -0.00363    0.00508    0.01180
AFIX  23
H39A  2    0.358697    0.185408    0.032189    11.00000   -1.20000
H39B  2    0.205832    0.173264    0.025250    11.00000   -1.20000
AFIX   0
C310  1    0.184736    0.089633    0.211582    11.00000    0.05332    0.05730 =
         0.07101   -0.00007    0.00418   -0.01305
AFIX  23
H31A  2    0.198107    0.050183    0.259101    11.00000   -1.20000
H31B  2    0.179794    0.130856    0.253954    11.00000   -1.20000
AFIX   0

C12   1    0.295957    0.411518    0.230764    11.00000    0.09016    0.07108 =
         0.04893   -0.00072   -0.00420   -0.02904
AFIX 137
H12A  2    0.242918    0.452126    0.234696    11.00000   -1.50000
H12B  2    0.248090    0.371313    0.246978    11.00000   -1.50000
H12C  2    0.315656    0.407257    0.160568    11.00000   -1.50000
AFIX   0

C23   1    0.833050    0.240670    0.616447    11.00000    0.04786    0.04108 =
         0.03741   -0.01157    0.00151    0.00153
C7    1    0.509420    0.497917    0.106780    11.00000    0.06513    0.06265 =
         0.03672   -0.00256    0.00865    0.00550
AFIX  43
H7    2    0.472841    0.455538    0.082392    11.00000   -1.20000
AFIX   0

C36   1    0.526548    0.214650    0.398259    11.00000    0.06019    0.06061 =
         0.05547   -0.03007    0.01838   -0.00306
AFIX  43
H36   2    0.553945    0.204321    0.469640    11.00000   -1.20000
AFIX   0

C1    1    0.422155    0.566455    0.355114    11.00000    0.06561    0.05938 =
         0.03506    0.00862    0.00325    0.01739
C37   1    0.400336    0.214570    0.344352    11.00000    0.05849    0.04379 =
         0.03880   -0.00712    0.02052    0.00959
AFIX  43
H37   2    0.325077    0.204121    0.372742    11.00000   -1.20000
AFIX   0
C312  1    0.692681    0.008717    0.150429    11.00000    0.06112    0.05778 =
         0.05775   -0.00560    0.01354    0.00912
AFIX 137
H31C  2    0.728587   -0.003451    0.088597    11.00000   -1.50000
H31D  2    0.631622   -0.026487    0.164035    11.00000   -1.50000
H31E  2    0.763365    0.012541    0.210178    11.00000   -1.50000
AFIX   0
C311  1    0.057703    0.080957    0.136536    11.00000    0.05060    0.10833 =
         0.10747    0.00835   -0.01239    0.00247
AFIX 137
H31F  2    0.071934    0.052389    0.078282    11.00000   -1.50000
H31G  2    0.025449    0.125509    0.110449    11.00000   -1.50000
H31H  2   -0.006367    0.059368    0.172381    11.00000   -1.50000
AFIX   0
C33   1    0.401778    0.232930    0.238113    11.00000    0.06622    0.02639 =
         0.06134   -0.00597    0.01912    0.00255

C8    1    0.755388    0.464121    0.129382    11.00000    0.09071    0.05667 =
         0.08466    0.00747    0.04775    0.02728
AFIX  23
H8A   2    0.747858    0.442819    0.060087    11.00000   -1.20000
H8B   2    0.838965    0.488919    0.143912    11.00000   -1.20000
AFIX   0

C38   1    0.284420    0.234954    0.148397    11.00000    0.06468    0.04975 =
         0.05700    0.00077    0.01322    0.00887
AFIX  23
H38A  2    0.202963    0.232132    0.176951    11.00000   -1.20000
H38B  2    0.284212    0.278551    0.110773    11.00000   -1.20000
AFIX   0

B1    3    1.075566    0.575107    0.138064    11.00000    0.04000    0.04271 =
         0.06777   -0.01097    0.01847   -0.00203
C9    1    0.753628    0.410529    0.209325    11.00000    0.05850    0.05473 =
         0.08488    0.00748    0.04068    0.01307
AFIX  23
H9A   2    0.834403    0.383467    0.215508    11.00000   -1.20000
H9B   2    0.679543    0.379673    0.185918    11.00000   -1.20000
AFIX   0
C3    1    0.642595    0.514185    0.129375    11.00000    0.08288    0.05306 =
         0.03682    0.01024    0.03369    0.01523

C210  1    1.195463    0.321056    0.643078    11.00000    0.05865    0.07452 =
         0.14502    0.01697    0.06714    0.00900
AFIX  23
H21G  2    1.140562    0.327954    0.574146    11.00000   -1.20000
H21H  2    1.218768    0.366301    0.673664    11.00000   -1.20000
AFIX   0
PART 2
C28A  1    0.920862    0.187911    0.587668    10.50000    0.06161    0.03138 =
         0.04473   -0.01197    0.00361    0.00250
AFIX  23
H28A  2    0.891572    0.172006    0.515614    10.50000   -1.20000
H28B  2    0.927014    0.148613    0.635410    10.50000   -1.20000
AFIX   0

PART 1
C314  1    0.728944    0.144060    0.107946    31.00000    0.07133    0.07164 =
         0.07350    0.02541    0.04153    0.01871
AFIX 137
H31I  2    0.772853    0.162639    0.174365    31.00000   -1.50000
H31J  2    0.688686    0.181071    0.063573    31.00000   -1.50000
H31K  2    0.792431    0.120650    0.073605    31.00000   -1.50000
AFIX   0

C10B  1    0.892064    0.494336    0.379989    10.80000    0.03468    0.05239 =
         0.07382    0.00217    0.00123   -0.00394
AFIX  23
H10A  2    0.901062    0.529131    0.327154    10.80000   -1.20000
H10B  2    0.884725    0.518101    0.445342    10.80000   -1.20000
AFIX   0

PART 0
C35   1    0.608802    0.233540    0.324728    11.00000    0.06345    0.04538 =
         0.07829   -0.01527    0.01738   -0.00552
AFIX  43
H35   2    0.700691    0.237952    0.339158    11.00000   -1.20000
AFIX   0

B2    3    1.019937    0.270062    0.317640    11.00000    0.05431    0.08921 =
         0.03875    0.00265    0.01746    0.01245
C211  1    1.318522    0.283846    0.629665    11.00000    0.05187    0.08842 =
         0.09180    0.00340    0.03427    0.00998
AFIX 137
H21I  2    1.363715    0.309681    0.582815    11.00000   -1.50000
H21J  2    1.296015    0.238783    0.600222    11.00000   -1.50000
H21K  2    1.375299    0.279048    0.697298    11.00000   -1.50000
AFIX   0

PART 2
F7A   4    1.050805    0.200771    0.335159    10.50000    0.16208    0.09098 =
         0.15348    0.00158    0.03444    0.03218

PART 1
C11B  1    1.009581    0.450863    0.397325    10.80000    0.05291    0.07463 =
         0.07931    0.00648   -0.00844   -0.00549
AFIX 137
H11A  2    1.012415    0.423733    0.335017    10.80000   -1.50000
H11B  2    1.006770    0.420604    0.456304    10.80000   -1.50000
H11C  2    1.087258    0.479510    0.412115    10.80000   -1.50000
AFIX   0

C29B  1    1.062759    0.195601    0.681049    10.50000    0.04737    0.05927 =
         0.05795   -0.00039    0.01714    0.02257
AFIX  23
H29A  2    1.137587    0.173281    0.657953    10.50000   -1.20000
H29B  2    1.037373    0.168121    0.737571    10.50000   -1.20000
AFIX   0
PART 2
C29A  1    1.047426    0.224803    0.598313    10.50000    0.04737    0.05927 =
         0.05795   -0.00039    0.01714    0.02257
AFIX  23
H29C  2    1.041940    0.256636    0.539189    10.50000   -1.20000
H29D  2    1.115676    0.191163    0.591287    10.50000   -1.20000
AFIX   0

MO3A  5    0.432451    0.127397    0.273530    21.00000    0.04038    0.03541 =
         0.03112   -0.00381    0.00990    0.00233
C10A  1    0.900845    0.472873    0.326305    10.20000    0.03468    0.05239 =
         0.07382    0.00217    0.00123   -0.00394
AFIX  23
H10C  2    0.950502    0.438969    0.293393    10.20000   -1.20000
H10D  2    0.899972    0.516897    0.289738    10.20000   -1.20000
AFIX   0
C11A  1    0.953052    0.479843    0.450062    10.20000    0.05291    0.07463 =
         0.07931    0.00648   -0.00844   -0.00549
AFIX 137
H11D  2    1.044991    0.492763    0.462286    10.20000   -1.50000
H11E  2    0.943047    0.436272    0.483895    10.20000   -1.50000
H11F  2    0.902664    0.514705    0.478784    10.20000   -1.50000
AFIX   0

PART 0
F8    4    0.913890    0.287326    0.358881    11.00000    0.06193    0.09658 =
         0.06500    0.01940    0.02613    0.01545
PART 2
F5A   4    1.005846    0.284310    0.217487    10.50000    0.08432    0.14136 =
         0.04622    0.01697    0.02441    0.02780
PART 1
F7B   4    1.004353    0.203287    0.283183    10.50000    0.16208    0.09098 =
         0.15348    0.00158    0.03444    0.03218

C13B  1    0.395243    0.405157    0.429550    41.00000    0.04028    0.03956 =
         0.03907    0.00213    0.00398   -0.00111
AFIX 137
H13A  2    0.471119    0.402009    0.485178    41.00000   -1.50000
H13B  2    0.346099    0.362602    0.425621    41.00000   -1.50000
H13C  2    0.339702    0.442727    0.444103    41.00000   -1.50000
AFIX   0

F6B   4    1.132231    0.275070    0.379989    10.50000    0.06017    0.15180 =
         0.07377    0.00603    0.00053    0.01827
PART 2
F6A   4    1.132359    0.296407    0.377792    10.50000    0.06017    0.15180 =
         0.07377    0.00603    0.00053    0.01827

C313  1    0.792063    0.138106    0.153288   -31.00000    0.07133    0.07164 =
         0.07350    0.02541    0.04153    0.01871
AFIX 137
H31L  2    0.856023    0.110269    0.125939   -31.00000   -1.50000
H31M  2    0.821461    0.145672    0.227705   -31.00000   -1.50000
H31N  2    0.782627    0.181864    0.117155   -31.00000   -1.50000
AFIX   0

PART 1
F9A   4    0.353899    0.345614   -0.039985    61.00000    0.06502    0.08177 =
         0.17281    0.03439    0.07151    0.02231
PART 0
B3    3    0.469769    0.324991   -0.060475    11.00000    0.04065    0.05322 =
         0.04217   -0.00505    0.01494    0.00390
F12   4    0.500319    0.362018   -0.139938    11.00000    0.10839    0.12122 =
         0.09781    0.03659    0.06814    0.03254
PART 1
F10A  4    0.562069    0.344018    0.023864    51.00000    0.11232    0.12604 =
         0.07724   -0.03226   -0.02019    0.00219
F11A  4    0.482981    0.260863   -0.077582    71.00000    0.16552    0.05389 =
         0.16061   -0.03765    0.06782    0.00623

PART 2
C13A  1    0.355965    0.432531    0.428794   -41.00000    0.09598    0.09647 =
         0.09543    0.00028    0.01737   -0.00216
AFIX 137
H13D  2    0.418702    0.436007    0.493673   -41.00000   -1.50000
H13E  2    0.296972    0.394435    0.433350   -41.00000   -1.50000
H13F  2    0.305803    0.474699    0.417211   -41.00000   -1.50000
AFIX   0

F11B  4    0.345884    0.292920   -0.102743   -51.00000    0.11232    0.12604 =
         0.07724   -0.03226   -0.02019    0.00219
F9B   4    0.442226    0.350153    0.024001   -71.00000    0.16552    0.05389 =
         0.16061   -0.03765    0.06782    0.00623
F10B  4    0.550168    0.277938    0.009444   -61.00000    0.11232    0.12604 =
         0.07724   -0.03226   -0.02019    0.00219
PART 1
C28B  1    0.952926    0.200685    0.593629    10.50000    0.06161    0.03138 =
         0.04473   -0.01197    0.00361    0.00250
AFIX  23
H28C  2    0.924643    0.154200    0.571502    10.50000   -1.20000
H28D  2    0.984201    0.222716    0.534655    10.50000   -1.20000
AFIX   0
HKLF 4


REM  jv210917mo_20_cu_100k_auto_a.res in P2(1)
REM wR2 = 0.1003, GooF = S = 1.064, Restrained GooF = 1.068 for all data
REM R1 = 0.0393 for 8893 Fo > 4sig(Fo) and 0.0416 for all 9385 data
REM 685 parameters refined using 95 restraints

END

WGHT      0.0554      3.5912

REM Highest difference peak  1.137,  deepest hole -0.724,  1-sigma level  0.079
Q1    1   0.6314  0.5286  0.2841  11.00000  0.05    1.14
Q2    1   0.5976  0.1350  0.2796  11.00000  0.05    1.01
Q3    1   0.2724  0.1265  0.1025  11.00000  0.05    0.76
Q4    1   0.5437  0.5273  0.3411  11.00000  0.05    0.60
Q5    1   1.0015  0.3310  0.3864  11.00000  0.05    0.58
Q6    1   0.6946  0.1002  0.1451  11.00000  0.05    0.57
Q7    1   0.3995  0.1071  0.1316  11.00000  0.05    0.56
Q8    1   0.5148  0.1198  0.2191  11.00000  0.05    0.55
Q9    1   1.0981  0.2301  0.3786  11.00000  0.05    0.55
Q10   1   0.9012  0.3325  0.6658  11.00000  0.05    0.54
Q11   1   0.9749  0.3260  0.7369  11.00000  0.05    0.46
Q12   1   0.9442  0.2858  0.7573  11.00000  0.05    0.44
;
_shelx_res_checksum              51016
_shelx_hkl_file                  
;
   0 -23   0 3.46007 22.7314  23
   0 -23  -1 1672.91 81.9126  23
   0 -23   2 159.209 25.4862  23
   0 -23   3 705.064 42.4250  23
   0 -22   0 22.7113 28.8844  23
   0 -22   0 9.21614 25.5217  28
   0 -22  -1 22.3110 27.1989  23
   0 -22   1-26.3596 29.1986  28
   0 -22  -1 14.6161 23.2916  28
   0 -22  -2 25.8931 27.3347  23
   0 -22   2 17.7886 25.5613  23
   0 -22  -2 28.3314 23.1138  22
   0 -22   2 30.5450 27.0451  28
   0 -22  -3 42.4978 24.8334  22
   0 -22   3 31.5272 24.2661  23
   0 -22  -3 49.6942 24.5199  23
   0 -22   3 26.6797 26.6837  28
   0 -22   4 22.8508 20.2622  23
   0 -22  -4 6.45116 22.8287  22
   0 -22  -5 59.0348 21.5671  22
   0 -21   0 8.87091 29.7936  23
   0 -21   0-2.22434 30.3645  28
   0 -21  -1 57.0959 27.0155  22
   0 -21  -1 106.336 34.1171  23
   0 -21  -1 77.0195 28.7643  28
   0 -21   1 78.0696 33.3197  28
   0 -21   2 334.045 38.7027  23
   0 -21  -2 253.657 37.1118  23
   0 -21  -2 212.543 34.9543  22
   0 -21  -2 234.560 30.7608  28
   0 -21   2 278.703 39.0435  28
   0 -21  -3 33.3425 29.1511  22
   0 -21  -3 48.5684 28.1111  23
   0 -21   3 38.6757 27.2769  23
   0 -21   3 35.5044 31.0676  28
   0 -21   4 41.1844 28.9167  27
   0 -21  -4 68.9046 29.4669  22
   0 -21   4 23.8944 25.6913  23
   0 -21  -4 63.9644 26.3075  23
   0 -21   4 40.8655 29.4423  28
   0 -21   5 181.254 33.6463  27
   0 -21  -5 175.991 31.9383  22
   0 -21   6 153.268 31.6877  27
   0 -21   7 116.871 26.4682  27
   0 -21  -7 154.868 23.5392  22
   0 -20   0 2868.05 129.321  28
   0 -20   0 2864.14 133.278  23
   0 -20  -1 176.624 39.1355  23
   0 -20  -1 174.550 35.6766  28
   0 -20   1 189.219 39.4056  28
   0 -20   2 3031.62 139.868  23
   0 -20  -2 2952.24 140.110  23
   0 -20   2 2969.83 139.118  28
   0 -20  -2 2848.65 132.700  28
   0 -20   3 1024.36 65.9304  23
   0 -20  -3 938.036 65.0961  23
   0 -20   3 906.602 70.4922  41
   0 -20   3 1079.47 67.7909  28
   0 -20   3 1006.87 66.3500  27
   0 -20   4 2013.37 100.343  23
   0 -20  -4 2136.60 100.340  23
   0 -20   4 2012.68 109.930  41
   0 -20   4 1924.02 103.482  27
   0 -20   4 1989.66 104.026  28
   0 -20   5 1344.53 78.0898  27
   0 -20   5 1350.03 70.2638  23
   0 -20   5 1281.06 71.0519  29
   0 -20  -6 559.576 47.8067  22
   0 -20   6 512.115 42.1136  29
   0 -20   6 653.721 50.6108  27
   0 -20  -7 1574.12 75.6378  22
   0 -20   7 1412.93 76.3401  27
   0 -20  -8 150.747 23.8000  22
   0 -20   8 153.761 28.8662  27
   0 -20   9 785.486 42.5466  32
   0 -19   0 20.8765 37.6815  23
   0 -19   0-1.34188 35.2638  28
   0 -19   1 828.869 63.9606  28
   0 -19  -1 756.736 58.9594  28
   0 -19  -1 872.064 65.2382  23
   0 -19   2 244.350 41.3504  23
   0 -19  -2 223.938 43.1763  23
   0 -19   2 248.571 49.5047  41
   0 -19   2 287.597 44.1942  28
   0 -19  -2 199.433 34.9180  28
   0 -19   2 251.555 40.4845  27
   0 -19   3 396.644 56.2809  41
   0 -19  -3 435.149 47.4714  23
   0 -19   3 425.196 47.6027  23
   0 -19   3 466.047 51.1003  28
   0 -19   3 458.675 50.2409  27
   0 -19   4 58.5189 45.2920  41
   0 -19   4 87.4616 30.7326  29
   0 -19   4-3.65957 30.9177  23
   0 -19  -4 12.1438 28.9026  23
   0 -19   5 120.259 48.6053  41
   0 -19   5 150.366 33.6143  29
   0 -19  -5 120.217 30.0142  23
   0 -19   5 144.842 31.1945  23
   0 -19  -6 321.236 42.9207  22
   0 -19   6 235.170 36.8928  29
   0 -19   6 230.840 37.3238  28
   0 -19   6 257.278 43.6055  27
   0 -19  -7 360.017 40.1500  22
   0 -19   7 364.613 39.1343  29
   0 -19   7 337.536 44.6881  27
   0 -19  -8 163.593 27.2762  22
   0 -19   8 128.155 29.0634  29
   0 -19   8 172.629 34.7495  27
   0 -19  -9 575.227 37.9581  22
   0 -19   9 555.735 39.4018  29
   0 -19   9 600.040 43.0294  27
   0 -19  10 25.0121 13.8206  32
   0 -18   0 1351.21 82.7262  23
   0 -18   0 1319.21 81.4105  28
   0 -18   1 47.2575 33.4923  27
   0 -18  -1-7.78775 32.4412  28
   0 -18   1 2.86112 37.6366  28
   0 -18  -1 28.6007 35.5753  23
   0 -18   2 186.302 50.1107  41
   0 -18   2 242.391 35.2942  29
   0 -18   2 264.028 46.5518  28
   0 -18  -2 231.103 36.3814  28
   0 -18  -2 221.208 43.2907  23
   0 -18   2 244.251 43.4028  23
   0 -18   3 145.995 50.8791  41
   0 -18   3 207.698 43.5893  28
   0 -18   3 198.377 35.9607  29
   0 -18  -3 177.189 31.9933  28
   0 -18   3 186.831 40.2570  23
   0 -18  -3 227.579 41.4335  23
   0 -18   4 92.8508 50.8199  41
   0 -18   4 129.651 34.1800  29
   0 -18   4 83.2311 34.4222  23
   0 -18  -4 65.6779 32.8354  23
   0 -18   5 469.272 63.7558  41
   0 -18   5 457.938 46.8489  29
   0 -18   5 421.524 49.2072  28
   0 -18   5 500.521 43.7955  23
   0 -18  -5 431.369 41.9804  23
   0 -18   6 255.046 57.3971  41
   0 -18   6 256.678 40.5495  28
   0 -18   6 267.743 41.6090  29
   0 -18   6 276.785 29.9665  23
   0 -18  -7 452.761 46.8776  22
   0 -18   7 440.981 45.8798  29
   0 -18   7 423.259 42.1929  28
   0 -18  -8 335.880 38.5413  22
   0 -18   8 358.752 45.0008  27
   0 -18   8 296.690 39.6595  29
   0 -18  -9 194.321 28.3757  22
   0 -18   9 260.011 33.3321  29
   0 -18  10 424.286 34.6442  32
   0 -18  10 409.569 35.3563  29
   0 -18  10 489.127 37.0224  27
   0 -17   0-13.6280 33.7079  28
   0 -17   0 10.4232 35.4933  23
   0 -17   1 2250.71 126.564  41
   0 -17  -1 2414.91 119.331  28
   0 -17   1 2474.18 123.204  28
   0 -17  -1 2554.91 123.601  23
   0 -17   2 726.077 70.9944  41
   0 -17  -2 865.949 58.8114  28
   0 -17   2 818.291 65.5107  28
   0 -17   2 872.414 57.3214  29
   0 -17   2 843.609 64.2205  23
   0 -17  -2 848.180 64.4525  23
   0 -17   3 4611.70 223.130  41
   0 -17   3 5062.13 215.842  28
   0 -17  -3 4810.85 206.535  28
   0 -17   3 4766.55 210.689  29
   0 -17   3 4861.64 213.609  23
   0 -17  -3 5165.12 214.623  23
   0 -17   4 864.009 78.3556  41
   0 -17   4 825.515 60.2216  29
   0 -17   4 764.303 59.5203  23
   0 -17  -4 886.945 60.0818  23
   0 -17   5 2505.59 136.977  41
   0 -17   5 2386.18 123.269  28
   0 -17   5 2465.34 123.061  29
   0 -17  -5 2390.70 117.462  23
   0 -17   5 2512.36 117.670  23
   0 -17   6 882.440 61.7019  28
   0 -17   6 902.289 64.3080  29
   0 -17   6 738.133 51.9901  23
   0 -17  -6 800.947 52.8527  23
   0 -17   7 256.804 41.9159  29
   0 -17   7 261.430 37.3309  28
   0 -17  -8 1873.79 99.9973  22
   0 -17   8 1916.69 100.980  29
   0 -17  -9 2.04374 23.1527  22
   0 -17   9 5.96758 30.5219  29
   0 -17  10 951.859 56.6912  32
   0 -17 -10 862.891 50.4204  22
   0 -17  10 967.985 59.0484  27
   0 -17  10 974.843 57.4681  29
   0 -17  11 93.9230 26.0580  37
   0 -17  11 80.6840 19.5256  32
   0 -16   0 2797.17 135.204  23
   0 -16  -1 175.356 38.4886  23
   0 -16   2 2358.71 120.579  23
   0 -16  -2 2540.38 119.804  23
   0 -16   2 2396.51 114.872  29
   0 -16   2 2483.94 120.737  28
   0 -16  -2 2404.35 114.626  28
   0 -16  -3 193.876 40.3237  23
   0 -16   3 228.436 53.1438  41
   0 -16   3 263.474 42.2592  23
   0 -16   3 219.546 36.2629  29
   0 -16  -3 222.520 34.3931  28
   0 -16   3 226.631 43.3045  28
   0 -16   4 668.807 72.3848  41
   0 -16  -4 702.279 53.8284  23
   0 -16   4 652.481 55.8495  23
   0 -16   4 762.940 58.7322  29
   0 -16   5 470.486 67.2347  41
   0 -16   5 402.494 43.6701  23
   0 -16  -5 433.444 43.9592  23
   0 -16   5 474.103 50.3766  28
   0 -16   5 487.105 50.4162  29
   0 -16   6 928.370 81.6773  41
   0 -16   6 843.214 55.4625  23
   0 -16  -6 765.350 54.1654  23
   0 -16   6 991.860 65.3249  28
   0 -16   6 1009.04 68.4758  29
   0 -16   7 1413.14 102.384  41
   0 -16   7 1450.98 82.0058  28
   0 -16   7 1411.11 87.0547  29
   0 -16   8 595.675 55.6801  29
   0 -16   9 1154.97 73.5046  29
   0 -16  -9 1095.49 66.2649  22
   0 -16 -10 43.1785 21.7905  22
   0 -16  10 4.66903 30.5186  29
   0 -16  10 61.8159 32.1868  27
   0 -16  11 383.549 35.1565  32
   0 -16  11 402.735 36.9084  29
   0 -16  11 456.107 40.8910  37
   0 -16  11 417.733 36.8625  27
   0 -16  12 21.6799 20.4137  37
   0 -15   0 1.32467 34.4559  23
   0 -15   0 27.6759 47.5873  18
   0 -15  -1 113.533 36.2038  23
   0 -15  -1 142.151 54.6053  18
   0 -15  -2 284.691 41.0710  23
   0 -15   2 206.156 38.5306  23
   0 -15   3 464.543 61.5679  41
   0 -15   3 557.788 48.5875  29
   0 -15  -3 547.775 43.4181  28
   0 -15   3 567.235 50.6519  23
   0 -15  -3 529.528 50.3608  23
   0 -15   4 1160.54 90.9603  41
   0 -15   4 1388.96 78.8740  29
   0 -15   4 1299.47 76.6358  23
   0 -15  -4 1309.78 76.0850  23
   0 -15   5 755.976 72.5508  41
   0 -15   5 726.457 58.5298  29
   0 -15   5 742.479 59.3696  28
   0 -15  -5 662.721 51.4829  23
   0 -15   5 613.531 51.7648  23
   0 -15   6 614.872 71.2286  41
   0 -15   6 726.218 56.1307  28
   0 -15   6 655.436 58.1949  29
   0 -15   6 705.771 48.6828  23
   0 -15  -6 631.286 47.0505  23
   0 -15   7 102.721 35.2958  28
   0 -15   7 101.509 40.0082  29
   0 -15   7 44.2317 56.2399  41
   0 -15   8 653.407 49.2908  28
   0 -15   8 580.758 57.9030  29
   0 -15  -9 1260.88 75.4871  22
   0 -15   9 1354.94 82.5294  29
   0 -15 -10 728.384 49.4556  22
   0 -15  10 789.952 59.5183  29
   0 -15  10 876.046 61.9081  27
   0 -15  11 550.665 44.7372  32
   0 -15  11 495.106 44.9174  29
   0 -15  11 545.551 44.3302  27
   0 -15  11 627.413 51.4856  37
   0 -15  12 118.611 27.4943  37
   0 -15  12 130.070 24.5698  29
   0 -15  13 274.467 21.7009  37
   0 -14   0 47.3523 31.9534  23
   0 -14   0 43.3467 44.7580  18
   0 -14  -1 311.430 41.1190  23
   0 -14  -1 288.921 63.7115  18
   0 -14  -2 1788.90 93.0319  23
   0 -14   2 1764.67 92.5961  23
   0 -14   2 1626.68 125.613  18
   0 -14  -2 1812.62 126.549  18
   0 -14  -3 1013.10 65.2728  23
   0 -14   3 1108.85 66.6898  23
   0 -14  -3 891.223 91.6316  18
   0 -14   3 1139.65 66.3106  29
   0 -14   4 5016.96 207.446  29
   0 -14  -4 4982.85 204.154  23
   0 -14   4 4683.93 203.965  23
   0 -14   5 446.374 47.8517  28
   0 -14   5 419.510 47.6408  29
   0 -14   5 426.409 60.3689  41
   0 -14   5 397.966 39.5417  23
   0 -14  -5 423.594 41.3517  23
   0 -14   6 659.555 57.9846  29
   0 -14   6 594.174 52.9569  28
   0 -14   6 568.828 70.1010  41
   0 -14  -6 597.042 44.8912  23
   0 -14   6 620.700 46.1676  23
   0 -14   7 426.715 67.1703  41
   0 -14   7 386.457 51.7202  29
   0 -14   7 423.977 42.9207  28
   0 -14   8 18.8823 56.4087  41
   0 -14   8-13.0258 39.1935  29
   0 -14   8 3.32963 27.4204  28
   0 -14  -9 649.490 52.5758  22
   0 -14   9 605.457 59.5385  29
   0 -14   9 684.529 54.1760  38
   0 -14 -10 75.8229 26.3384  22
   0 -14  10 128.447 39.8186  29
   0 -14  10 96.6029 31.8660  38
   0 -14  11 457.855 46.3000  29
   0 -14  11 425.966 43.5470  32
   0 -14  11 490.985 44.3362  27
   0 -14  12 34.5625 24.1408  32
   0 -14  12 36.1802 25.7238  29
   0 -14  12 8.67944 29.4704  37
   0 -14  12 34.3858 22.3349  27
   0 -14  13 266.746 27.1478  37
   0 -13   0 20.8581 29.4903  23
   0 -13   0-6.50762 44.3357  18
   0 -13  -1 6216.47 256.189  23
   0 -13  -1 5990.19 293.042  18
   0 -13   2 5740.53 247.605  23
   0 -13  -2 6193.73 248.322  23
   0 -13  -2 5810.65 284.510  18
   0 -13   2 5932.87 285.299  18
   0 -13   3 5676.68 237.758  23
   0 -13  -3 5923.06 237.924  23
   0 -13   3 5131.39 269.981  18
   0 -13  -3 5514.03 274.543  18
   0 -13  -4 3974.02 178.525  23
   0 -13   4 4212.01 180.105  23
   0 -13   4 3833.17 191.783  41
   0 -13  -5 2373.62 113.707  23
   0 -13   5 2460.50 115.584  23
   0 -13   5 2389.14 132.912  41
   0 -13   5 2728.47 122.726  29
   0 -13   5 2388.16 119.530  28
   0 -13  -6 1367.63 73.8874  23
   0 -13   6 1474.34 75.2547  23
   0 -13   6 1457.07 99.6612  41
   0 -13   6 1472.43 81.0870  28
   0 -13   6 1537.99 87.2353  29
   0 -13   7 540.506 69.6155  41
   0 -13   7 567.208 56.2011  29
   0 -13   7 602.577 48.7967  28
   0 -13   7 504.777 52.5379  38
   0 -13   8 2604.08 139.928  41
   0 -13   8 2239.80 114.485  28
   0 -13   8 2631.48 129.586  29
   0 -13   8 2534.65 124.962  38
   0 -13  -9 130.444 33.5868  22
   0 -13   9 198.037 45.3842  29
   0 -13   9 173.364 41.1213  38
   0 -13 -10 2847.76 134.401  22
   0 -13  10 3000.60 145.336  29
   0 -13  10 3113.30 141.306  38
   0 -13  11 113.598 35.4497  32
   0 -13  11 115.173 32.8834  38
   0 -13  11 74.7918 34.8061  29
   0 -13  11 105.840 35.0537  27
   0 -13  12 1824.59 83.6787  32
   0 -13  12 1643.40 86.2625  29
   0 -13  12 1778.84 90.0948  37
   0 -13  12 1699.71 80.2249  38
   0 -13  13 62.8081 25.5782  37
   0 -12   0 2418.06 111.993  23
   0 -12   0 2272.69 141.496  18
   0 -12  -1 756.146 51.4133  23
   0 -12  -1 681.282 74.7488  18
   0 -12  -2 43.1280 27.2990  23
   0 -12   2 26.7713 26.9303  23
   0 -12  -2-11.6552 42.4708  18
   0 -12   2 11.5579 43.0810  18
   0 -12   3 1632.67 83.5395  23
   0 -12  -3 1734.51 84.3671  23
   0 -12  -3 1487.54 110.013  18
   0 -12   3 1573.69 108.822  18
   0 -12   4 284.801 50.4924  18
   0 -12  -4 234.842 52.0937  18
   0 -12  -4 266.858 32.3570  23
   0 -12   4 281.493 33.6250  23
   0 -12   4 176.204 45.0534  41
   0 -12   4 226.103 35.5272  29
   0 -12  -5 1823.74 90.2248  23
   0 -12   5 1810.23 90.9583  23
   0 -12   5 1846.87 107.326  41
   0 -12   5 2040.38 98.9799  29
   0 -12   5 1892.21 95.5043  28
   0 -12   6 352.371 59.1451  41
   0 -12   6 384.473 45.9202  29
   0 -12   6 397.708 41.6573  28
   0 -12   6 429.563 35.6188  23
   0 -12  -6 354.923 33.5105  23
   0 -12   6 301.372 44.7965  38
   0 -12   7 1143.00 85.7441  41
   0 -12   7 1038.14 62.7408  28
   0 -12   7 1071.87 71.5870  29
   0 -12   7 941.946 70.6502  38
   0 -12   8 726.242 76.3569  41
   0 -12   8 564.613 46.1634  28
   0 -12   8 708.830 62.0542  29
   0 -12   8 700.851 59.5615  38
   0 -12   9 119.641 42.8617  29
   0 -12   9 155.154 40.9509  38
   0 -12 -10 586.276 45.8999  22
   0 -12  10 663.420 61.3852  29
   0 -12  10 671.751 58.7783  38
   0 -12  11 621.277 56.8495  29
   0 -12  11 619.227 53.7309  38
   0 -12  11 633.292 54.9945  32
   0 -12  12 198.193 40.5324  37
   0 -12  12 206.288 34.0764  38
   0 -12  12 155.974 29.4538  27
   0 -12  12 240.204 35.6412  32
   0 -12  13 31.0568 27.8752  37
   0 -12  14 554.159 34.2553  37
   0 -11   0-18.2408 26.6085  23
   0 -11   0-2.55116 40.0264  18
   0 -11  -1 134.866 29.1126  23
   0 -11  -1 106.204 16.6205  19
   0 -11   2 212.802 31.0004  23
   0 -11  -2 232.925 31.6805  23
   0 -11   2 191.499 47.8232  18
   0 -11  -2 221.534 50.9633  18
   0 -11  -3 738.648 47.4760  23
   0 -11   3 635.567 47.3188  23
   0 -11  -3 825.367 72.9259  18
   0 -11   3 771.661 72.1898  18
   0 -11  -4 940.554 54.0997  23
   0 -11   4 837.095 53.1668  23
   0 -11  -4 836.468 77.2675  18
   0 -11   4 921.824 76.3072  18
   0 -11   4 1098.51 60.6038  29
   0 -11   5 229.708 38.5859  29
   0 -11  -5 209.821 29.9886  23
   0 -11   5 222.807 29.6419  23
   0 -11   5 257.692 47.9768  41
   0 -11   6 262.612 39.8877  29
   0 -11   6 270.182 35.3140  28
   0 -11   6 292.081 43.7176  38
   0 -11   6 272.920 28.9872  23
   0 -11   6 239.968 51.5736  41
   0 -11   7 860.057 64.0985  29
   0 -11   7 781.560 54.2470  28
   0 -11   7 781.653 73.6086  41
   0 -11   7 758.219 61.3184  38
   0 -11   8 366.371 36.8801  28
   0 -11   8 486.910 52.7663  29
   0 -11   8 406.685 65.2591  41
   0 -11   8 405.781 51.4655  38
   0 -11   9 1399.37 89.2199  29
   0 -11   9 1461.38 89.6650  38
   0 -11 -10 107.290 27.7960  22
   0 -11  10 170.709 45.6709  29
   0 -11  10 86.1929 42.7659  38
   0 -11  11 228.321 43.6873  32
   0 -11  11 357.997 47.8189  38
   0 -11  12 30.1744 31.9361  32
   0 -11  12 36.4042 37.5988  37
   0 -11  12 55.5520 33.6823  38
   0 -11  13 23.9278 26.6259  29
   0 -11  13 38.3730 31.2148  37
   0 -11  13 3.32240 27.3542  38
   0 -11  13-8.12219 24.6779  32
   0 -11  14 98.8417 23.9753  37
   0 -10   0 16015.5 606.511  18
   0 -10   0 16146.0 575.311  23
   0 -10  -1 1763.70 109.730  18
   0 -10  -1 1770.49 84.5021  23
   0 -10   2 16341.8 622.204  18
   0 -10  -2 15114.7 620.786  18
   0 -10   2 14681.4 591.488  23
   0 -10  -2 15428.6 592.218  23
   0 -10   3 6069.07 276.496  18
   0 -10  -3 6092.45 276.666  18
   0 -10  -3 6267.04 249.113  23
   0 -10   3 6086.07 249.028  23
   0 -10  -4 12104.8 491.962  18
   0 -10   4 11872.3 489.364  18
   0 -10   4 11401.6 461.560  23
   0 -10  -4 12055.4 462.159  23
   0 -10   5 7493.71 320.788  41
   0 -10   5 8192.57 314.054  29
   0 -10   5 7668.34 306.378  23
   0 -10  -5 7532.31 305.900  23
   0 -10  -5 7480.05 333.213  18
   0 -10   6 3042.49 139.956  41
   0 -10   6 2263.18 145.197   5
   0 -10   6 2819.50 123.578  28
   0 -10   6 2916.92 128.919  29
   0 -10   6 2565.59 129.061  38
   0 -10   6 2638.81 117.444  23
   0 -10   7 4584.73 195.105  29
   0 -10   7 4228.78 185.055  28
   0 -10   7 4542.89 197.442  38
   0 -10   8 59.0542 40.9361  29
   0 -10   8 62.7418 25.7601  28
   0 -10   8 60.3104 40.6102  38
   0 -10   9 3761.78 178.958  29
   0 -10   9 3969.29 181.976  38
   0 -10  10 68.9850 42.8326  38
   0 -10 -10 80.1671 26.1578  22
   0 -10  10 16.6626 41.2846  29
   0 -10  11 1895.54 102.195  32
   0 -10  11 1725.31 96.7224  43
   0 -10  12 196.984 39.8207  29
   0 -10  12 235.056 43.0702  38
   0 -10  12 235.454 45.2133  37
   0 -10  12 221.793 37.3338  32
   0 -10  13 903.415 62.1350  29
   0 -10  13 1095.44 67.5652  37
   0 -10  13 1084.91 64.6725  38
   0 -10  13 1105.36 60.6424  32
   0 -10  14 149.969 28.0172  37
   0  -9   0-0.47128 11.6969  19
   0  -9   0 5.81802 37.4395  18
   0  -9   0-6.64626 23.9978  23
   0  -9  -1 647.910 63.3374  18
   0  -9  -1 690.410 43.3132  23
   0  -9  -2 74.4254 37.6349  18
   0  -9   2 75.8487 39.2473  18
   0  -9   2 70.1360 24.3240  23
   0  -9  -2 83.5947 25.3958  23
   0  -9   3 60.2753 36.6055  18
   0  -9  -3 55.5483 37.7882  18
   0  -9   3 87.7638 22.8629   5
   0  -9  -3 50.0971 23.9162  23
   0  -9   3 47.7396 22.6066  23
   0  -9   4 698.226 61.2211  18
   0  -9  -4 788.234 65.6057  18
   0  -9   4 736.183 58.8406   5
   0  -9   4 753.380 44.6845  23
   0  -9  -4 753.720 45.1438  23
   0  -9   5 2035.74 118.036   5
   0  -9   5 2101.03 95.6321  29
   0  -9  -5 1884.60 109.352  18
   0  -9   5 1903.12 87.7566  23
   0  -9  -5 1799.45 87.2871  23
   0  -9   5 2244.39 107.962   1
   0  -9   6 346.426 58.4104   5
   0  -9   6 375.502 47.8506   1
   0  -9   6 308.237 31.8010  28
   0  -9   6 339.606 39.5671  29
   0  -9   6 278.609 48.1051  41
   0  -9   7 1014.99 82.5669   1
   0  -9   7 1135.27 69.4341  29
   0  -9   7 1038.94 58.2975  28
   0  -9   7 1042.80 97.6342   5
   0  -9   7 996.516 69.7655  38
   0  -9   8 79.9031 42.3503   1
   0  -9   8 44.7524 51.1849   5
   0  -9   8 21.9161 35.5217  38
   0  -9   8 0.82540 21.2750  28
   0  -9   8-1.44265 32.4219  29
   0  -9   9-9.96580 54.8989   5
   0  -9   9 46.6686 23.0420   7
   0  -9   9 133.419 45.1227  11
   0  -9   9 159.451 46.1012  38
   0  -9   9 151.613 43.4046  29
   0  -9   9 149.013 42.1036  31
   0  -9   9 80.4277 25.0931   9
   0  -9  10 631.514 45.2801   7
   0  -9  10 696.849 47.3160   9
   0  -9  10 783.678 68.1784  11
   0  -9  10 588.207 63.3462  38
   0  -9  10 568.652 58.3438  31
   0  -9  10 663.578 95.3674   5
   0  -9  11 330.487 34.9017   9
   0  -9  11 379.265 47.2770  31
   0  -9  11 457.177 56.2088  11
   0  -9  11 337.299 52.7676  38
   0  -9  11 336.399 53.6306  37
   0  -9  11 355.384 33.5374   7
   0  -9  11 308.564 47.7369  32
   0  -9  11 262.111 42.1528  43
   0  -9  12 349.934 46.1389  11
   0  -9  12 293.530 42.3935  32
   0  -9  12 264.169 46.9853  38
   0  -9  12 240.845 47.3116  37
   0  -9  12 175.479 43.1665  29
   0  -9  13 518.892 43.0081  32
   0  -9  13 530.562 50.1569  37
   0  -9  13 510.678 49.0559  38
   0  -9  13 388.502 43.5897  29
   0  -9  14 73.3845 28.8096  37
   0  -9  15 221.708 22.4798  37
   0  -8   0 617.866 32.8045  19
   0  -8   0 525.212 55.6836  18
   0  -8  -1 1591.82 93.3241  18
   0  -8  -2 797.596 65.4982  18
   0  -8   2 814.173 65.0297  18
   0  -8   3 3242.09 144.867   5
   0  -8   3 3237.85 137.631   1
   0  -8   3 3177.53 154.046  18
   0  -8  -3 3058.86 153.452  18
   0  -8   4 4346.28 205.438   5
   0  -8   4 4640.93 203.644  18
   0  -8  -4 4651.98 205.150  18
   0  -8   4 4417.60 195.539   1
   0  -8   5 3269.54 174.876   5
   0  -8   5 3694.79 148.183  29
   0  -8  -5 3215.13 158.704  18
   0  -8   5 3109.85 159.146   1
   0  -8   6 534.034 60.2482   1
   0  -8   6 696.250 43.9715  28
   0  -8   6 772.158 51.6530  29
   0  -8   6 544.511 71.1830   5
   0  -8   7 2560.57 165.723   5
   0  -8   7 2511.21 113.392   9
   0  -8   7 2490.33 112.271   7
   0  -8   7 2637.67 146.849   1
   0  -8   7 2742.21 127.842  38
   0  -8   7 2673.51 124.260  29
   0  -8   7 2577.64 113.532  28
   0  -8   8 2693.47 116.069   9
   0  -8   8 2582.05 133.057  41
   0  -8   8 2773.45 115.004   7
   0  -8   8 2745.79 156.239   1
   0  -8   8 2560.86 128.566  38
   0  -8   8 2533.08 131.562  11
   0  -8   8 2424.89 128.563  31
   0  -8   8 2190.83 109.626  28
   0  -8   8 2488.75 124.299  29
   0  -8   9 1146.78 118.902   5
   0  -8   9 1082.10 62.9998   9
   0  -8   9 1105.43 75.0344  42
   0  -8   9 1100.34 61.3345   7
   0  -8   9 1072.42 98.1227   1
   0  -8   9 1064.21 77.3962  38
   0  -8   9 1049.42 81.5771  11
   0  -8   9 1097.36 79.9967  31
   0  -8  10 3407.74 220.214   5
   0  -8  10 3250.47 193.819   1
   0  -8  10 3347.56 149.881   9
   0  -8  10 3148.59 167.958  42
   0  -8  10 3754.56 166.601  38
   0  -8  10 3176.46 167.947  11
   0  -8  10 3272.69 147.739   7
   0  -8  10 3506.35 166.387  31
   0  -8  11 1238.62 80.1231  43
   0  -8  11 1326.44 73.5713   9
   0  -8  11 1280.12 70.3203   7
   0  -8  11 1295.65 87.6474  37
   0  -8  11 1453.79 89.0619  38
   0  -8  11 1345.81 82.3398  32
   0  -8  11 1405.46 95.9594  11
   0  -8  11 1282.18 84.7989  29
   0  -8  11 1386.13 90.8102  31
   0  -8  11 1301.26 133.983   5
   0  -8  12 1034.60 62.9656   9
   0  -8  12 971.211 60.7489   7
   0  -8  12 1201.68 80.6877  37
   0  -8  12 1430.51 82.9494  38
   0  -8  12 1236.76 74.3195  32
   0  -8  12 1247.22 86.0453  11
   0  -8  12 1240.70 78.3866  31
   0  -8  12 1138.74 75.6555  29
   0  -8  12 1228.16 69.9845  43
   0  -8  13 51.8297 20.8550   9
   0  -8  13-3.02737 30.3538  32
   0  -8  13 57.1419 38.3960  11
   0  -8  13 39.3022 37.3720  38
   0  -8  13 3.92721 35.5299  37
   0  -8  13 23.0127 31.6303  29
   0  -8  13 48.0521 19.5046   7
   0  -8  14 487.761 43.5662  37
   0  -8  15 260.862 26.7288  37
   0  -7   0 10.8697 12.1530  19
   0  -7   0 24.0883 36.8950  18
   0  -7  -1 25399.5 996.776  18
   0  -7   1 25611.3 976.438  19
   0  -7  -2 5450.59 226.451  18
   0  -7   2 5518.20 225.543  18
   0  -7   2 4927.31 205.153   1
   0  -7   2 5317.16 210.443   5
   0  -7   3 19496.6 740.064  18
   0  -7  -3 19459.2 741.089  18
   0  -7   3 18636.2 729.056   1
   0  -7   3 17751.2 736.366   5
   0  -7   4 4338.23 196.459  18
   0  -7  -4 4464.08 198.874  18
   0  -7   4 4649.42 198.348   1
   0  -7   4 4526.43 209.518   5
   0  -7   5 3038.31 177.148   5
   0  -7   5 3264.44 165.547   1
   0  -7  -5 3340.90 158.371  18
   0  -7   6 7490.60 292.460   7
   0  -7   6 7147.04 292.693   9
   0  -7   6 7350.35 323.679   1
   0  -7   6 7652.41 299.965  29
   0  -7   6 7384.78 292.579  28
   0  -7   6 6974.00 341.040   5
   0  -7   7 1391.57 118.841   5
   0  -7   7 1310.93 71.5648   9
   0  -7   7 1740.28 89.8857  41
   0  -7   7 1412.66 71.1205   7
   0  -7   7 1435.00 102.296   1
   0  -7   7 1530.47 81.5087  29
   0  -7   7 1425.87 69.2675  28
   0  -7   7 1564.94 85.8350  38
   0  -7   8 4015.59 239.885   5
   0  -7   8 3915.07 176.289   9
   0  -7   8 4747.43 195.206  41
   0  -7   8 4856.02 189.988  42
   0  -7   8 3971.21 175.058   7
   0  -7   8 4111.24 216.950   1
   0  -7   8 4457.99 190.266  38
   0  -7   8 3920.99 190.659  31
   0  -7   8 3779.80 192.576  11
   0  -7   9 465.954 87.0864   5
   0  -7   9 384.512 67.7710   1
   0  -7   9 342.090 38.0773   9
   0  -7   9 523.427 51.9725  42
   0  -7   9 360.648 37.5671   7
   0  -7   9 434.024 54.5400  38
   0  -7   9 400.909 60.6605  11
   0  -7   9 404.157 57.4574  31
   0  -7  10 1208.89 134.921   5
   0  -7  10 1516.32 120.136   1
   0  -7  10 1359.28 77.7030   9
   0  -7  10 1561.07 99.0361  42
   0  -7  10 1329.74 75.5489   7
   0  -7  10 1590.06 93.9210  38
   0  -7  10 1394.49 100.297  11
   0  -7  10 1275.65 83.4375  32
   0  -7  10 1476.57 88.7346  29
   0  -7  10 1479.63 96.2707  31
   0  -7  11-19.2179 40.0057  29
   0  -7  11 31.1701 47.3739  31
   0  -7  11 44.9213 43.2517  38
   0  -7  11-1.69668 42.2362  37
   0  -7  11 77.9030 27.2052   7
   0  -7  11 160.021 74.8081   5
   0  -7  11 28.5678 52.8571  11
   0  -7  11 47.1208 28.9454   9
   0  -7  11 3.05990 35.4973  43
   0  -7  11 21.6952 38.6540  32
   0  -7  11 169.804 57.2008   1
   0  -7  12 599.062 47.6366   9
   0  -7  12 637.111 54.5278  32
   0  -7  12 659.654 70.5306  11
   0  -7  12 617.759 61.7394  37
   0  -7  12 665.562 62.0149  38
   0  -7  12 597.598 63.4972  31
   0  -7  12 555.133 56.0717  29
   0  -7  12 527.122 44.0447   7
   0  -7  12 625.365 51.9990  43
   0  -7  13 784.592 47.6067   7
   0  -7  13 719.434 60.8463  38
   0  -7  13 710.910 61.3743  37
   0  -7  13 826.378 56.2817  32
   0  -7  13 818.653 63.6591  31
   0  -7  13 645.298 55.9755  29
   0  -7  13 786.756 49.4844   9
   0  -7  13 895.815 71.3106  11
   0  -7  14 456.091 45.2829  37
   0  -7  14 492.727 48.4160  11
   0  -7  15 275.507 29.2929  37
   0  -6   0 11343.2 453.337  18
   0  -6   1 162.361 16.8314  19
   0  -6  -1 156.102 36.4892  18
   0  -6   2 426.546 32.8160   1
   0  -6   2 450.510 39.9499   5
   0  -6   2 609.980 48.3098  18
   0  -6  -2 674.144 49.1865  18
   0  -6   3 3144.30 138.037   1
   0  -6   3 3065.00 146.861   5
   0  -6   3 2977.82 139.953  18
   0  -6  -3 3124.35 141.872  18
   0  -6   4 10706.0 431.642   1
   0  -6   4 10561.7 424.810  18
   0  -6  -4 11289.9 428.289  18
   0  -6   4 9622.96 441.546   5
   0  -6   5 3952.81 159.015  29
   0  -6   5 3510.62 178.003   1
   0  -6  -5 3816.91 165.245  18
   0  -6   5 3304.37 190.274   5
   0  -6   6 6739.76 282.862   7
   0  -6   6 6896.17 334.204   5
   0  -6   6 7260.13 316.184   1
   0  -6   6 7075.03 284.309   9
   0  -6   6 7251.10 281.648  28
   0  -6   6 7569.76 289.128  29
   0  -6   7 736.383 43.0668   7
   0  -6   7 811.001 74.6825   1
   0  -6   7 660.907 87.9634   5
   0  -6   7 668.320 43.9445   9
   0  -6   8 347.479 53.9262  31
   0  -6   8 308.047 55.7724  11
   0  -6   8 350.972 37.0321   9
   0  -6   8 398.734 49.1412  41
   0  -6   8 391.656 45.0802  42
   0  -6   8 359.477 34.1753   7
   0  -6   8 371.895 62.9057   1
   0  -6   8 356.010 45.8999  38
   0  -6   8 314.448 77.2892   5
   0  -6   9 3471.02 216.932   5
   0  -6   9 3909.01 196.875   1
   0  -6   9 3301.37 141.929   9
   0  -6   9 2857.27 149.196  42
   0  -6   9 3258.48 140.653   7
   0  -6   9 3053.11 150.272  38
   0  -6   9 3186.57 162.180  11
   0  -6   9 2831.79 145.527  29
   0  -6   9 2832.10 155.363  31
   0  -6  10 177.379 55.9523  31
   0  -6  10 195.884 43.4372  29
   0  -6  10 190.686 46.5046  38
   0  -6  10 334.382 36.7934   7
   0  -6  10 390.977 87.5123   5
   0  -6  10 282.591 61.4915  11
   0  -6  10 380.811 39.8681   9
   0  -6  10 174.920 53.5298  42
   0  -6  10 250.245 44.3068  32
   0  -6  10 425.826 72.8878   1
   0  -6  11 3417.37 174.209  29
   0  -6  11 3823.60 187.145  31
   0  -6  11 4242.78 196.064  11
   0  -6  11 4032.16 255.657   5
   0  -6  11 4244.26 168.990   7
   0  -6  11 3884.51 169.585   9
   0  -6  11 4010.95 223.763   1
   0  -6  11 3427.12 173.444  43
   0  -6  11 3641.28 172.873  32
   0  -6  11 3793.86 180.580  38
   0  -6  11 3529.47 177.244  37
   0  -6  12 68.9130 53.1914   1
   0  -6  12 83.8959 57.1652  11
   0  -6  12 115.747 30.9081   9
   0  -6  12 72.1905 34.1198  43
   0  -6  12 69.8480 43.3384  37
   0  -6  12 56.5558 44.8531  38
   0  -6  12 108.454 51.6743  31
   0  -6  12 65.3763 37.6582  29
   0  -6  12 120.623 38.1996  32
   0  -6  12 101.522 28.0046   7
   0  -6  13 896.172 71.6872  31
   0  -6  13 1003.68 70.7019  38
   0  -6  13 885.063 67.9338  37
   0  -6  13 860.524 54.5645   7
   0  -6  13 884.540 77.6791  11
   0  -6  13 946.500 57.3705   9
   0  -6  14 16.6212 19.4172   7
   0  -6  14 71.3291 40.7786  11
   0  -6  14 103.514 35.7290  31
   0  -6  14 64.3361 21.9312   9
   0  -6  14 80.5690 34.7900  37
   0  -6  15 237.251 30.1066  37
   0  -5   0-9.67423 29.9196  18
   0  -5   1 206.933 15.7384   1
   0  -5  -1 154.844 33.6401  18
   0  -5   1 182.869 17.5546  19
   0  -5   1 197.206 19.9127   5
   0  -5   2 1322.46 65.2482   1
   0  -5  -2 1357.63 72.7988  18
   0  -5   2 1304.75 71.8315  18
   0  -5   2 1350.31 73.0112   5
   0  -5   2 1249.84 65.4342   4
   0  -5   3 3271.03 149.252   1
   0  -5  -3 3518.05 149.316  18
   0  -5   3 3527.67 148.088  18
   0  -5   3 3210.98 158.776   5
   0  -5   3 3238.76 149.962   4
   0  -5   4 4142.58 186.551   1
   0  -5   4 3970.19 198.810   5
   0  -5   4 4025.31 187.884   4
   0  -5   4 4046.47 174.192  18
   0  -5  -4 4322.78 177.117  18
   0  -5   5 4379.07 189.652   1
   0  -5   5 3755.61 189.556   4
   0  -5   5 3708.72 199.711   5
   0  -5   5 3823.93 162.119  29
   0  -5   6 5018.93 211.567   7
   0  -5   6 5309.59 212.800   9
   0  -5   6 5633.98 247.332   1
   0  -5   6 5045.37 261.887   5
   0  -5   6 5424.36 246.548   4
   0  -5   7 25.0308 24.0085   7
   0  -5   7 69.2267 58.7337   5
   0  -5   7 23.9194 42.5579   1
   0  -5   7 12.1037 23.2602   9
   0  -5   8 4518.63 194.292  29
   0  -5   8 4384.86 204.782  31
   0  -5   8 4733.57 200.564  38
   0  -5   8 4554.58 189.935   7
   0  -5   8 4088.93 205.685  11
   0  -5   8 4382.82 190.425   9
   0  -5   8 5120.62 202.698  42
   0  -5   8 4336.23 255.717   5
   0  -5   8 4247.20 196.970  12
   0  -5   8 4323.47 230.558   1
   0  -5   9 1198.67 87.4558  31
   0  -5   9 1094.13 73.0946  29
   0  -5   9 1248.51 130.374   5
   0  -5   9 1166.07 91.9987  11
   0  -5   9 1232.67 70.0785   9
   0  -5   9 1239.73 79.9694  42
   0  -5   9 1209.86 69.0265   7
   0  -5   9 1115.74 78.0478  38
   0  -5   9 1244.35 107.005   1
   0  -5  10 1384.46 145.064   5
   0  -5  10 1715.11 129.266   1
   0  -5  10 1540.22 82.5217   9
   0  -5  10 1473.98 94.1998  42
   0  -5  10 1507.32 79.2104   7
   0  -5  10 1502.09 90.3107  38
   0  -5  10 1333.59 87.4074  37
   0  -5  10 1332.59 102.447  11
   0  -5  10 1414.75 98.0313  31
   0  -5  10 1210.08 82.6719  29
   0  -5  10 1286.85 82.9347  32
   0  -5  11 3530.65 180.801  31
   0  -5  11 3139.28 164.152  29
   0  -5  11 3689.40 187.055  11
   0  -5  11 3342.89 237.201   5
   0  -5  11 3512.02 168.164  43
   0  -5  11 3572.52 161.523   9
   0  -5  11 3515.29 164.990  32
   0  -5  11 3784.50 160.373   7
   0  -5  11 3878.11 175.760  38
   0  -5  11 3631.59 171.513  37
   0  -5  11 3643.81 215.089   1
   0  -5  12 204.875 42.9069  29
   0  -5  12 212.600 57.4304  31
   0  -5  12 219.501 48.4263  38
   0  -5  12 205.206 47.5270  37
   0  -5  12 199.841 32.9977   7
   0  -5  12 131.603 79.5537   5
   0  -5  12 224.692 63.3780  11
   0  -5  12 176.232 36.0894   9
   0  -5  12 204.624 41.9364  32
   0  -5  12 182.102 62.4842   1
   0  -5  12 203.074 41.2761  43
   0  -5  13 2771.80 149.512  11
   0  -5  13 2696.12 136.667  37
   0  -5  13 2993.18 139.608  38
   0  -5  13 2709.97 124.833   7
   0  -5  13 2652.62 142.693  31
   0  -5  13 2856.42 129.739  43
   0  -5  13 2671.52 126.422   9
   0  -5  14 75.7208 24.4710   9
   0  -5  14 106.591 40.8753  31
   0  -5  14 87.6116 22.7536   7
   0  -5  14 81.9869 35.0133  37
   0  -5  14 89.8153 44.7307  11
   0  -5  15 694.338 47.8738  37
   0  -5  15 767.421 52.6843  11
   0  -4   0 44375.0 1696.38  18
   0  -4   1 7510.73 292.551   5
   0  -4   1 7455.39 289.383   1
   0  -4   1 7379.33 289.447  19
   0  -4  -1 7736.74 299.626  18
   0  -4   2 2008.48 93.5399   4
   0  -4   2 2021.14 100.631   5
   0  -4   2 2176.79 94.3967   1
   0  -4  -2 1999.08 95.6850  18
   0  -4   2 2031.74 95.2235  18
   0  -4   3 5902.21 241.825   4
   0  -4   3 5475.82 248.932   5
   0  -4   3 5736.08 241.060   1
   0  -4  -3 5719.33 233.787  18
   0  -4   3 5838.30 232.987  18
   0  -4   4 1958.18 116.444   5
   0  -4   4 1966.34 102.424   4
   0  -4   4 2029.10 103.650   1
   0  -4   4 1710.25 82.8563  18
   0  -4  -4 1822.08 85.9674  18
   0  -4   5 521.272 70.0138   5
   0  -4   5 597.695 64.0983   4
   0  -4   5 597.868 60.7289   1
   0  -4  -6 6090.46 250.119  16
   0  -4   6 6294.03 249.699   9
   0  -4   6 6125.57 249.217   7
   0  -4   6 6405.08 283.637   1
   0  -4   6 6749.44 285.511   4
   0  -4   6 5578.77 296.856   5
   0  -4   7 4700.20 191.477   9
   0  -4   7 4635.84 190.947   7
   0  -4   7 4276.02 191.829  29
   0  -4   7 4604.49 250.894   5
   0  -4   7 4872.20 231.027   1
   0  -4   8 5257.24 227.610  12
   0  -4   8 5505.29 222.567   7
   0  -4   8 5308.26 292.034   5
   0  -4   8 4941.43 238.981  11
   0  -4   8 5285.67 222.891   9
   0  -4   8 5960.95 234.917  42
   0  -4   8 4676.63 235.667  14
   0  -4   8 5680.79 231.971  38
   0  -4   8 5314.07 225.783  29
   0  -4   8 5206.23 237.118  31
   0  -4   8 5548.87 267.835   1
   0  -4   9 3510.13 173.914  31
   0  -4   9 3363.73 159.267  29
   0  -4   9 3780.00 167.572  38
   0  -4   9 3569.39 155.883   7
   0  -4   9 3472.36 229.003   5
   0  -4   9 3415.49 177.096  11
   0  -4   9 3731.65 158.317   9
   0  -4   9 3798.98 170.028  42
   0  -4   9 3324.35 165.943  34
   0  -4   9 3185.42 157.982  32
   0  -4   9 3843.88 208.538   1
   0  -4  10 821.125 79.8364  31
   0  -4  10 726.979 61.5784  29
   0  -4  10 833.993 81.5069  11
   0  -4  10 875.452 69.2261  38
   0  -4  10 758.761 65.2281  37
   0  -4  10 909.299 56.9937   7
   0  -4  10 1009.45 124.488   5
   0  -4  10 696.355 62.7648  43
   0  -4  10 798.874 58.8305   9
   0  -4  10 820.828 73.9814  42
   0  -4  10 737.859 60.9597  32
   0  -4  10 782.349 68.3989  34
   0  -4  10 869.695 98.9187   1
   0  -4  11 1049.73 77.1993  29
   0  -4  11 1211.36 96.7525  31
   0  -4  11 1344.44 103.269  11
   0  -4  11 1346.11 147.597   5
   0  -4  11 1176.36 80.4256  43
   0  -4  11 1261.65 76.5942   9
   0  -4  11 1294.40 74.6451   7
   0  -4  11 1319.76 85.6867  37
   0  -4  11 1391.41 87.3762  38
   0  -4  11 1368.52 81.4249  32
   0  -4  11 1283.31 86.9688  34
   0  -4  11 1231.55 117.650   1
   0  -4  12 171.546 78.9683   5
   0  -4  12 102.428 61.1714  11
   0  -4  12 147.675 35.9861   9
   0  -4  12 46.4913 38.4535  32
   0  -4  12 77.1302 40.8423  34
   0  -4  12 164.890 32.6768   7
   0  -4  12 7.65893 37.3365  43
   0  -4  12 156.081 61.5364   1
   0  -4  12 108.174 56.3126  31
   0  -4  12 42.0211 38.0710  29
   0  -4  12 47.9799 43.9586  37
   0  -4  12 79.4940 44.8865  38
   0  -4  13 468.859 67.3235  11
   0  -4  13 550.030 42.7657   7
   0  -4  13 340.822 55.3164  38
   0  -4  13 391.646 51.4161  37
   0  -4  13 523.085 45.3691   9
   0  -4  13 370.448 60.2800  31
   0  -4  13 292.028 42.6384  43
   0  -4  14 350.911 34.3620   9
   0  -4  14 271.559 43.2106  37
   0  -4  14 365.350 56.0454  11
   0  -4  14 359.592 49.8727  31
   0  -4  14 312.464 31.2832   7
   0  -4  15 511.967 48.1346  11
   0  -4  15 376.318 37.6957  37
   0  -4  15 449.040 43.0151  31
   0  -4  16 10.3532 13.4107  37
   0  -3   0 13.0167 20.2967  18
   0  -3   1 66013.5 2507.54   4
   0  -3   1 63940.0 2509.90   5
   0  -3   1 68143.6 2506.82   6
   0  -3  -1 67141.5 2512.08  18
   0  -3   1 64478.2 2507.31   1
   0  -3   2 809.018 61.7393   3
   0  -3   2 859.817 55.7028   1
   0  -3  -2 1109.57 42.1134  15
   0  -3   2 1000.29 51.4900  18
   0  -3  -2 1140.71 53.5353  18
   0  -3   2 850.226 52.7502   6
   0  -3   2 887.078 62.3043   5
   0  -3   2 955.423 55.8247   4
   0  -3   3 6440.06 273.972   1
   0  -3  -3 6458.31 254.351  15
   0  -3   3 7002.45 262.963  18
   0  -3  -3 7381.72 264.346  18
   0  -3   3 6630.14 271.672   6
   0  -3   3 6125.99 282.307   5
   0  -3   3 6759.57 275.730   4
   0  -3  -4 24334.7 855.841  18
   0  -3   4 24694.1 878.411   1
   0  -3   4 25028.2 879.850   4
   0  -3   4 25023.5 892.371   5
   0  -3   5 11632.4 465.829   1
   0  -3   5 11121.6 466.541   4
   0  -3   5 10780.3 479.457   5
   0  -3   6 13329.9 533.776   9
   0  -3   6 14276.3 535.307  29
   0  -3   6 13133.7 533.184   7
   0  -3   6 14390.5 569.927   1
   0  -3   6 14666.4 571.951   4
   0  -3   6 14100.5 589.862   5
   0  -3   7 3359.62 147.962   9
   0  -3   7 3393.86 147.428   7
   0  -3   7 3562.28 150.466  29
   0  -3   7 3417.27 206.920   5
   0  -3   7 3375.10 188.617   4
   0  -3   7 3600.55 187.644   1
   0  -3   8 6345.45 261.736  12
   0  -3   8 6312.57 258.361   7
   0  -3   8 6223.47 260.529  29
   0  -3   8 6135.72 329.870   5
   0  -3   8 5786.60 275.482  11
   0  -3   8 6145.02 258.575   9
   0  -3   8 6883.15 270.526  42
   0  -3   8 5670.83 272.809  14
   0  -3   8 6937.31 267.936  38
   0  -3   8 6366.07 304.258   1
   0  -3   9 172.556 38.0756  29
   0  -3   9 169.048 53.8525  31
   0  -3   9 128.368 69.7259  12
   0  -3   9 219.837 42.3329  37
   0  -3   9 198.637 42.2669  38
   0  -3   9 105.027 30.8388   7
   0  -3   9 144.090 78.2382   5
   0  -3   9 102.833 53.3471  11
   0  -3   9 124.387 32.6849   9
   0  -3   9 235.354 46.0062  42
   0  -3   9 202.460 48.5640  34
   0  -3   9 171.678 38.0302  32
   0  -3   9 202.569 64.4063   1
   0  -3  10 5935.41 262.045  29
   0  -3  10 6162.94 278.675  31
   0  -3  10 5909.00 283.139  11
   0  -3  10 5957.71 343.846   5
   0  -3  10 5879.17 265.619  43
   0  -3  10 6496.04 261.768   9
   0  -3  10 5947.79 261.870  32
   0  -3  10 6084.61 273.159  34
   0  -3  10 6546.50 275.128  42
   0  -3  10 6554.18 259.931   7
   0  -3  10 6501.18 269.869  38
   0  -3  10 5963.99 266.393  37
   0  -3  10 6578.10 320.119   1
   0  -3  11 24.8739 36.0142  29
   0  -3  11 18.2307 55.4059  31
   0  -3  11-5.27918 42.4380  38
   0  -3  11 3.34479 37.9739  37
   0  -3  11 82.2234 30.8507   7
   0  -3  11 135.525 79.3671   5
   0  -3  11 116.644 61.4270  11
   0  -3  11 58.0928 33.7709   9
   0  -3  11 15.8076 48.4462  34
   0  -3  11 31.1223 37.0542  32
   0  -3  11 141.979 63.0880   1
   0  -3  11-1.64991 37.9718  43
   0  -3  12 2979.88 146.132  43
   0  -3  12 3199.01 227.057   5
   0  -3  12 3171.81 141.774   9
   0  -3  12 2892.12 159.712  31
   0  -3  12 2542.39 139.673  29
   0  -3  12 3229.68 169.431  11
   0  -3  12 3265.72 139.832   7
   0  -3  12 2952.86 193.553   1
   0  -3  12 3134.66 152.486  38
   0  -3  12 2830.87 147.983  37
   0  -3  12 2895.52 151.999  34
   0  -3  13 751.078 54.4540   9
   0  -3  13 756.258 62.3910  34
   0  -3  13 773.528 80.5471  11
   0  -3  13 649.613 50.7015   7
   0  -3  13 715.655 64.8539  38
   0  -3  13 707.926 62.2733  37
   0  -3  13 773.312 75.2982  31
   0  -3  13 697.647 57.5174  43
   0  -3  14 963.948 55.0667   7
   0  -3  14 850.561 77.7754  11
   0  -3  14 867.276 63.3294  37
   0  -3  14 951.707 73.2482  31
   0  -3  14 906.660 56.1642   9
   0  -3  15 661.663 40.0157   7
   0  -3  15 756.927 49.8904  37
   0  -3  15 782.876 54.5005  31
   0  -3  15 615.400 41.4137   9
   0  -3  15 820.937 60.4454  11
   0  -3  16 425.768 31.9143  11
   0  -3  16 342.902 26.1685  37
   0  -2   0 2013.75 84.2144  18
   0  -2   1 59.7460 13.3984   6
   0  -2   1 64.0758 20.3995   5
   0  -2   1 50.7018 16.1148   4
   0  -2  -1 49.8907 7.39387  15
   0  -2  -1 57.4984 15.8696  18
   0  -2   1 57.5038 16.2637   1
   0  -2   1 47.0296 18.6078   3
   0  -2   2 1316.95 77.0217   3
   0  -2   2 1366.15 71.6187   1
   0  -2   2 1397.20 71.8073   4
   0  -2   2 1346.80 81.1093   5
   0  -2  -2 1378.76 57.0544  15
   0  -2  -2 1515.05 62.7991  18
   0  -2   2 1539.75 62.5635  18
   0  -2   2 1402.42 68.7672   6
   0  -2   3 13576.9 534.235   1
   0  -2  -3 14001.0 518.708  18
   0  -2   3 13476.9 517.592  18
   0  -2   3 13776.9 531.319   6
   0  -2   3 14013.0 534.568   4
   0  -2   3 12373.2 540.988   5
   0  -2   4 12191.5 494.294   1
   0  -2   4 12735.5 495.452   4
   0  -2   4 11829.6 490.866   6
   0  -2   5 4431.04 195.057   4
   0  -2   5 4537.19 195.891   1
   0  -2   6 2174.36 95.9425   9
   0  -2   6 1858.74 93.6630  29
   0  -2   6 2592.75 131.816   1
   0  -2   6 1746.35 97.1147  26
   0  -2   6 2385.00 131.567   4
   0  -2   6 2375.85 96.5873   7
   0  -2   7 5968.05 246.128   9
   0  -2   7 6466.12 287.950   1
   0  -2   7 6256.30 247.226  29
   0  -2   7 5809.96 249.893  26
   0  -2   7 6018.59 287.178   4
   0  -2   7 5933.98 245.823   7
   0  -2   8 478.754 70.5188   1
   0  -2   8 319.512 58.5501  11
   0  -2   8 402.651 38.5442   9
   0  -2   8 374.494 37.0530   7
   0  -2   8 241.212 40.4022  38
   0  -2   8 282.231 37.6080  29
   0  -2   8 317.240 46.6897  13
   0  -2   8 352.335 39.8866  12
   0  -2   9 908.203 76.9575  31
   0  -2   9 837.699 59.8120  29
   0  -2   9 799.481 76.5523  12
   0  -2   9 747.678 63.0919  43
   0  -2   9 951.061 82.4132  11
   0  -2   9 984.315 61.4229   9
   0  -2   9 1020.02 73.0146  42
   0  -2   9 937.082 59.7118   7
   0  -2   9 969.452 66.3593  37
   0  -2   9 1022.39 70.4112  38
   0  -2   9 973.227 76.7341  34
   0  -2   9 905.399 61.5502  32
   0  -2   9 1003.07 99.1810   1
   0  -2  10 378.065 59.9800  34
   0  -2  10 464.127 48.7440  32
   0  -2  10 380.552 50.2492  37
   0  -2  10 525.116 56.0772  38
   0  -2  10 488.636 44.2062   7
   0  -2  10 411.536 97.4364   5
   0  -2  10 411.178 71.0013  11
   0  -2  10 445.109 45.8796   9
   0  -2  10 418.485 75.2211   1
   0  -2  10 393.859 63.1295  31
   0  -2  10 408.045 46.7304  29
   0  -2  10 407.872 63.8838  42
   0  -2  10 480.760 52.7974  43
   0  -2  11 302.563 67.0673  31
   0  -2  11 281.475 44.0998  29
   0  -2  11 283.348 54.0830  38
   0  -2  11 274.078 48.7991  37
   0  -2  11 408.085 42.5150   7
   0  -2  11 346.013 95.6203   5
   0  -2  11 336.032 71.7727  11
   0  -2  11 372.283 44.0688   9
   0  -2  11 278.774 47.5671  43
   0  -2  11 324.946 46.2481  32
   0  -2  11 358.569 62.2154  34
   0  -2  11 395.888 78.1820   1
   0  -2  12 1992.26 186.121   5
   0  -2  12 2287.90 136.185  31
   0  -2  12 2226.04 141.072  11
   0  -2  12 2283.84 115.537   9
   0  -2  12 2226.40 163.705   1
   0  -2  12 2280.01 113.067   7
   0  -2  12 2235.29 130.101  34
   0  -2  12 2424.30 122.346  43
   0  -2  12 2510.53 127.752  38
   0  -2  12 2213.17 122.607  37
   0  -2  13 57.4437 45.7254  38
   0  -2  13 61.4879 41.4485  37
   0  -2  13 49.4323 28.1289   7
   0  -2  13 51.4143 31.7719   9
   0  -2  13 37.0271 45.4630  34
   0  -2  13 43.5098 35.3147  43
   0  -2  13 12.3841 51.7238  31
   0  -2  14 947.546 64.3183  37
   0  -2  14 863.883 72.2154  31
   0  -2  14 813.318 53.8592   9
   0  -2  14 759.454 51.1560   7
   0  -2  15 19.5857 35.2657  31
   0  -2  15 9.06353 27.5292  37
   0  -2  15 66.2862 18.2658   7
   0  -2  15 41.2001 40.9161  11
   0  -2  15 31.3095 18.8356   9
   0  -2  16 416.872 28.9799  37
   0  -2  16 432.268 34.5851  11
   0  -1   1 455.931 27.6952   1
   0  -1   1 418.534 25.0186   6
   0  -1  -1 493.008 22.3793  18
   0  -1   1 424.708 27.2886   4
   0  -1   2 2883.91 122.274   1
   0  -1   2 2902.52 119.618   6
   0  -1  -2 2836.76 108.858  18
   0  -1   2 2669.92 108.248  18
   0  -1   2 2734.70 122.099   4
   0  -1   3 1826.10 94.2267   1
   0  -1   3 1756.75 94.8405   4
   0  -1   4 448.146 55.7758   1
   0  -1  -4 498.729 25.9141  16
   0  -1   4 416.292 52.4218   4
   0  -1   4 439.540 46.9148   6
   0  -1   5 5292.15 247.196   1
   0  -1   5 5738.96 249.822   4
   0  -1   6 1045.08 86.0360   4
   0  -1   6 1004.67 57.1849   9
   0  -1   6 997.035 56.8043   7
   0  -1   6 1235.47 88.6464   1
   0  -1   7 1634.41 116.947   1
   0  -1   7 1691.61 82.9054   7
   0  -1   7 1621.95 86.4984  26
   0  -1   7 1690.53 119.826   4
   0  -1   7 1671.04 83.6665   9
   0  -1   7 1831.31 84.8678  29
   0  -1   8 1846.02 97.9383  29
   0  -1   8 1994.14 101.080  12
   0  -1   8 1831.73 101.322  26
   0  -1   8 2334.33 146.635   4
   0  -1   8 2354.99 143.706   1
   0  -1   8 1833.27 108.142  13
   0  -1   8 2288.79 101.234   9
   0  -1   8 2253.12 100.295   7
   0  -1   9 671.051 60.4729  43
   0  -1   9 813.100 68.7419  42
   0  -1   9 1179.31 62.0471   7
   0  -1   9 853.217 60.3152  32
   0  -1   9 815.326 75.7987  34
   0  -1   9 992.156 74.8749  12
   0  -1   9 824.445 66.0463  38
   0  -1   9 781.854 62.9993  37
   0  -1   9 716.309 57.6485  29
   0  -1   9 903.478 76.2891  31
   0  -1   9 1066.06 62.8435   9
   0  -1  10 1626.41 109.463  42
   0  -1  10 1884.30 143.351   1
   0  -1  10 1862.89 94.8479   9
   0  -1  10 1747.73 94.4277  32
   0  -1  10 1854.49 114.305  34
   0  -1  10 1956.22 94.2197   7
   0  -1  10 1518.67 91.8434  29
   0  -1  10 1609.45 110.838  31
   0  -1  10 1672.83 100.588  38
   0  -1  10 1695.30 99.0676  37
   0  -1  10 1696.53 98.8905  43
   0  -1  11 535.115 84.0347   1
   0  -1  11 519.783 51.1095   9
   0  -1  11 412.798 65.0351  34
   0  -1  11 520.433 47.3875   7
   0  -1  11 443.025 69.5114  31
   0  -1  11 419.554 48.1421  29
   0  -1  11 575.498 61.9492  38
   0  -1  11 475.781 55.7707  37
   0  -1  11 513.860 56.2522  43
   0  -1  12 304.568 74.0623   1
   0  -1  12 338.220 44.1907   9
   0  -1  12 334.393 62.1133  34
   0  -1  12 438.911 42.9666   7
   0  -1  12 331.575 67.8188  31
   0  -1  12 392.440 51.1787  43
   0  -1  12 401.455 57.9075  38
   0  -1  12 301.216 52.3064  37
   0  -1  13 437.687 46.3261   9
   0  -1  13 508.701 64.4626  34
   0  -1  13 395.214 43.0010   7
   0  -1  13 537.369 69.5602  31
   0  -1  13 607.870 52.8821  43
   0  -1  13 599.521 63.3937  38
   0  -1  13 537.595 56.4788  37
   0  -1  14 241.858 54.2126  31
   0  -1  14 355.629 33.5385   7
   0  -1  14 189.449 40.8277  37
   0  -1  14 300.445 34.9482   9
   0  -1  14 171.466 45.5012  34
   0  -1  15 154.915 40.1639  31
   0  -1  15 79.0646 19.7194   7
   0  -1  15 86.7819 21.2822   9
   0  -1  15 106.560 30.1024  37
   0  -1  16 335.044 26.8102  37
   0   0   1 123.544 19.4145  21
   0   0   1 90.8275 15.2619   4
   0   0   1 103.337 15.9164   1
   0   0   1 95.0974 18.1424   3
   0   0   2 78167.4 2799.80  21
   0   0   2 69298.5 2797.53   3
   0   0   2 72356.5 2793.63   1
   0   0   2 74139.9 2793.80   4
   0   0   3 21779.1 842.018   1
   0   0   3 23001.9 843.315   4
   0   0   4 4896.96 209.555   1
   0   0   4 4496.08 201.718   6
   0   0   4 4419.88 216.706   5
   0   0   4 4710.33 207.499   4
   0   0   5 19097.3 767.753   1
   0   0   5 19670.7 769.093   4
   0   0   5 18744.9 780.986   5
   0   0   6 5485.44 248.090   4
   0   0   6 5399.39 263.844   5
   0   0   6 5279.88 211.388   9
   0   0   6 5003.12 210.759   7
   0   0   6 4976.62 241.824   1
   0   0   7 16286.2 667.056  26
   0   0   7 18381.2 708.103   1
   0   0   7 17754.7 708.621   4
   0   0   7 16864.7 728.125   5
   0   0   7 17163.9 663.657  29
   0   0   7 17137.7 664.420   9
   0   0   7 17062.1 663.709   7
   0   0   8 4698.00 212.239  26
   0   0   8 4768.99 277.189   5
   0   0   8 4822.43 257.237   4
   0   0   8 5360.27 258.889   1
   0   0   8 5140.93 210.653   9
   0   0   8 5061.56 209.674   7
   0   0   8 5042.30 210.228  29
   0   0   9 7281.07 283.050  42
   0   0   9 5579.40 282.869  14
   0   0   9 7089.10 276.339  37
   0   0   9 6377.25 266.907   7
   0   0   9 7032.93 288.597  34
   0   0   9 7016.93 271.790  32
   0   0   9 6314.89 274.460  12
   0   0   9 6284.21 267.657  29
   0   0   9 6001.07 270.791  26
   0   0   9 5807.65 286.461  11
   0   0   9 5830.86 314.128   1
   0   0   9 6343.84 267.960   9
   0   0   9 5847.90 341.901   5
   0   0   9 6971.70 277.357  43
   0   0  10 29.4327 33.1518  29
   0   0  10 67.9176 73.8234   5
   0   0  10 9.65097 54.3691  11
   0   0  10 9.33493 56.4524   1
   0   0  10 51.9937 39.1105  37
   0   0  10 1.25640 27.5227   7
   0   0  10 20.2166 33.5722  32
   0   0  10 67.7135 54.6488  34
   0   0  10 21.2431 36.5702  43
   0   0  10-26.3881 69.6927  42
   0   0  10-7.99238 31.4433   9
   0   0  11 2202.42 115.981  43
   0   0  11 1918.10 153.019   1
   0   0  11 2181.61 130.808  34
   0   0  11 2022.33 114.124  37
   0   0  11 2041.93 105.360   7
   0   0  11 1897.74 129.646  11
   0   0  11 2119.53 107.616   9
   0   0  11 2126.60 183.849   5
   0   0  12 502.473 104.618   5
   0   0  12 491.645 79.2401  11
   0   0  12 500.423 82.1946   1
   0   0  12 416.785 46.9809   9
   0   0  12 355.371 52.3301  37
   0   0  12 299.592 49.5196  43
   0   0  12 372.793 43.2544   7
   0   0  12 295.694 63.7304  34
   0   0  13 678.873 73.9892  34
   0   0  13 632.026 61.7022  37
   0   0  13 765.145 85.0257  11
   0   0  13 778.635 53.2380   7
   0   0  13 736.220 55.8260   9
   0   0  14 1789.14 101.923  34
   0   0  14 1721.23 94.2187  37
   0   0  14 1790.38 111.007  11
   0   0  14 1735.41 85.1194   7
   0   0  14 1567.90 85.8178   9
   0   0  15 970.176 70.5846  31
   0   0  15 1223.71 77.1242  11
   0   0  15 959.555 62.1467  37
   0   0  15 1159.04 58.2969   9
   0   0  15 1121.39 57.0385   7
   0   0  16 665.504 45.0580  11
   0   1   1 333.238 27.1312   3
   0   1  -1 343.061 16.4975  20
   0   1   1 349.590 30.2197  21
   0   1   2 2514.24 119.053   3
   0   1   2 2652.68 122.255  21
   0   1   3 1801.03 101.312   3
   0   1   3 1777.21 103.207  21
   0   1   4 545.708 69.6772   5
   0   1   4 622.879 70.9266  21
   0   1   5 4472.25 225.214   5
   0   1   6 1035.18 101.704   5
   0   1   7 1541.93 75.8897  29
   0   1   7 1447.18 125.189   5
   0   1   7 1417.09 79.4179  26
   0   1   8 1723.49 98.0517  42
   0   1   8 1737.75 93.6740  26
   0   1   8 1766.00 89.0546  29
   0   1   9 927.119 62.3756  29
   0   1   9 977.645 67.1470  26
   0   1   9 1023.52 76.3572  42
   0   1   9 1018.06 84.0081  14
   0   1   9 1022.44 83.2034  34
   0   1   9 1050.67 66.3471  32
   0   1   9 1059.10 70.1930  37
   0   1   9 885.259 68.6388  43
   0   1   9 1257.08 88.8682  11
   0   1  10 1617.65 113.193  11
   0   1  10 1545.94 107.218  34
   0   1  10 1585.03 130.464  42
   0   1  10 1514.50 91.3190  26
   0   1  10 1684.44 160.510   5
   0   1  10 1687.82 96.2921  43
   0   1  10 1639.55 95.5456  37
   0   1  11 603.955 58.4061  43
   0   1  11 496.399 78.4809  11
   0   1  11 512.578 103.877   5
   0   1  11 483.155 46.4545  35
   0   1  11 451.430 73.2413  34
   0   1  11 534.336 58.6189  37
   0   1  12 352.277 51.0899  43
   0   1  12 275.568 50.5924  37
   0   1  12 332.673 96.9451   5
   0   1  12 308.663 67.9682  34
   0   1  12 226.134 70.2908  11
   0   1  13 396.626 66.1399  34
   0   1  13 492.458 54.3450  37
   0   1  13 352.165 68.5276  11
   0   1  14 174.780 50.6086  34
   0   1  14 163.843 40.5280  37
   0   1  15 74.6607 33.6543  34
   0   1  15 57.4499 40.2170  11
   0   1  15 101.070 29.9687  37
   0   1  16 469.673 38.4948  11
   0   2   0 2452.68 100.458  17
   0   2   1 28.9153 13.1319   6
   0   2   1 22.3205 21.4640   5
   0   2   1 41.9800 15.9863   4
   0   2   1 33.6699 16.4955   1
   0   2   1 52.9820 19.3543   3
   0   2  -1 25.6590 12.4890  20
   0   2  -1 59.8175 11.8042  17
   0   2   2 1566.60 87.4526  21
   0   2  -2 1549.47 63.2007  20
   0   2   2 1447.57 75.3567   4
   0   2   2 1402.49 81.1230   5
   0   2   2 1490.04 74.3887   1
   0   2   2 1451.08 80.8786   3
   0   2   2 1471.90 71.5985   6
   0   2   3 11329.0 492.033   3
   0   2   3 12431.5 495.275   5
   0   2   3 13206.6 501.642  21
   0   2  -3 12225.9 469.190  20
   0   2   4 11832.5 482.713   5
   0   2  -4 11456.3 445.690  20
   0   2   4 12605.9 489.176  21
   0   2   5 4035.77 203.838   5
   0   2   5 4205.17 205.539  21
   0   2  -5 3815.78 151.916  20
   0   2   6 1852.61 86.0271   7
   0   2   6 1815.34 85.9484   9
   0   2   6 1769.16 133.461   5
   0   2   7 5486.08 228.116   7
   0   2   7 5441.22 233.102  26
   0   2   7 5546.73 288.159   5
   0   2   7 5618.97 228.171  29
   0   2   7 5651.97 228.583   9
   0   2   8 180.794 36.8449  26
   0   2   8 244.635 56.7464  11
   0   2   8 125.616 36.3276  37
   0   2   8 279.815 52.7469  14
   0   2   8 165.422 49.0074  31
   0   2   8 169.536 32.2046  29
   0   2   8 155.680 40.8891  13
   0   2   8 178.207 35.9473  12
   0   2   8 298.719 79.4599   5
   0   2   9 1097.25 87.9059  11
   0   2   9 1089.18 89.6637  34
   0   2   9 986.942 83.2653  12
   0   2   9 1105.87 74.0454  43
   0   2   9 955.711 68.6850  26
   0   2   9 988.536 82.8108  31
   0   2   9 945.930 122.086   5
   0   2   9 1166.09 74.8055  38
   0   2   9 1216.41 74.0120  37
   0   2  10 449.735 73.8222  11
   0   2  10 475.526 57.0363  38
   0   2  10 490.722 55.3143  37
   0   2  10 459.214 54.0608  43
   0   2  10 488.430 71.3666  34
   0   2  10 441.690 65.9498  31
   0   2  10 462.552 97.0773   5
   0   2  10 497.211 49.9547  26
   0   2  11 264.907 61.6799  31
   0   2  11 287.452 43.6642  35
   0   2  11 292.149 69.4807  34
   0   2  11 327.158 50.5798  43
   0   2  11 364.400 72.6703  11
   0   2  11 325.542 56.5081  38
   0   2  11 364.967 52.9095  37
   0   2  11 450.694 98.9610   5
   0   2  12 2277.56 134.322  31
   0   2  12 2256.19 139.673  11
   0   2  12 2193.70 108.955  35
   0   2  12 2105.07 135.591  34
   0   2  12 2265.89 191.074   5
   0   2  12 2270.03 121.548  37
   0   2  12 2044.89 159.763   1
   0   2  13 59.0501 40.0256  37
   0   2  13 73.6872 57.4283  11
   0   2  13 149.329 59.5531  34
   0   2  13 67.6777 55.4332  31
   0   2  14 917.426 64.9969  37
   0   2  14 1058.24 78.5680  31
   0   2  14 903.082 76.2604  34
   0   2  14 815.820 76.7854  11
   0   2  15-4.44807 28.3311  37
   0   2  15 36.8927 39.1595  11
   0   2  15 10.2758 35.0765  34
   0   2  15 12.2688 36.4927  31
   0   2  16 343.972 32.8294  11
   0   3   0-4.97199 19.6881  17
   0   3  -1 70251.2 2485.11  17
   0   3   1 67064.1 2489.06  17
   0   3   1 62141.3 2482.45   1
   0   3   1 66224.3 2485.64   5
   0   3   1 63482.8 2482.74   4
   0   3   2 528.435 51.8380   5
   0   3   2 573.907 44.3120   4
   0   3   2 567.859 43.6120   1
   0   3  -2 692.786 35.8360  20
   0   3   2 616.439 40.3757   6
   0   3   3 6590.72 283.910   4
   0   3   3 6697.42 291.781   5
   0   3   3 6799.82 283.523   1
   0   3   3 7648.95 303.233  21
   0   3  -3 7017.09 269.240  20
   0   3   3 6585.73 281.544   6
   0   3   4 24445.5 940.129   5
   0   3   4 25212.8 928.562   4
   0   3   4 24658.2 928.361   1
   0   3  -4 22905.2 903.630  20
   0   3   4 24075.2 945.793  21
   0   3   5 10634.3 427.029   4
   0   3   5 9648.35 438.227   5
   0   3   5 10197.5 425.240   1
   0   3   5 10029.0 445.199  21
   0   3   6 13086.7 527.810  26
   0   3   6 13898.4 581.535  21
   0   3   6 13510.5 523.051   9
   0   3   6 13274.6 523.004   7
   0   3   6 13736.8 559.863   4
   0   3   6 14022.2 578.679   5
   0   3   6 13487.4 557.057   1
   0   3   7 3554.79 209.572   5
   0   3   7 3542.57 190.831   4
   0   3   7 3596.15 151.790   9
   0   3   7 3589.11 189.374   1
   0   3   7 3522.09 151.257   7
   0   3   7 3372.58 156.842  26
   0   3   8 6283.01 255.165  42
   0   3   8 5353.28 255.124  14
   0   3   8 6200.52 248.643  37
   0   3   8 6219.60 248.342  38
   0   3   8 5658.98 256.133  31
   0   3   8 6044.63 250.044  43
   0   3   8 5222.46 245.119  26
   0   3   8 5564.32 258.539  11
   0   3   8 5640.66 241.391   9
   0   3   8 5966.54 240.858   7
   0   3   8 6134.67 288.046   1
   0   3   8 5803.56 244.357  12
   0   3   8 5651.85 310.903   5
   0   3   9 277.028 53.3647  31
   0   3   9 221.787 48.4492  30
   0   3   9 69.9813 52.7515   1
   0   3   9 209.805 40.2025  26
   0   3   9 170.610 55.0793  11
   0   3   9 174.056 34.1761   9
   0   3   9 319.224 45.5612  43
   0   3   9 160.163 32.6490   7
   0   3   9 305.466 45.2389  37
   0   3   9 317.605 44.7902  38
   0   3   9 107.368 72.5940   5
   0   3  10 5907.86 277.114  34
   0   3  10 6423.02 254.262   7
   0   3  10 6380.42 266.648  43
   0   3  10 5394.14 257.165  26
   0   3  10 5655.11 275.514  11
   0   3  10 5916.61 254.675   9
   0   3  10 6233.00 263.332  37
   0   3  10 6440.14 264.833  38
   0   3  10 5733.33 271.703  31
   0   3  10 6238.24 311.368   1
   0   3  10 5999.56 340.190   5
   0   3  11 40.0680 62.4659  34
   0   3  11 13.4087 37.4454  35
   0   3  11 53.5372 30.0661   7
   0   3  11 7.24891 41.3274  43
   0   3  11 18.7254 53.2839  31
   0   3  11 43.4566 36.8633  26
   0   3  11 72.8725 58.8059  11
   0   3  11 87.2737 59.2299   1
   0   3  11 67.3350 32.2805   9
   0   3  11 76.0302 47.2591  38
   0   3  11 68.0815 45.7254  37
   0   3  11 134.097 79.8663   5
   0   3  12 2929.64 218.189   5
   0   3  12 3242.62 193.385   1
   0   3  12 3002.39 135.196   7
   0   3  12 2779.54 136.691   9
   0   3  12 2746.66 136.820  35
   0   3  12 2977.41 164.169  34
   0   3  12 2823.46 162.226  11
   0   3  12 2889.87 145.911  37
   0   3  12 2843.67 158.153  31
   0   3  13 678.358 75.1350  31
   0   3  13 563.753 75.3699  34
   0   3  13 636.665 50.4359   9
   0   3  13 618.356 73.2913  11
   0   3  13 661.886 49.0318   7
   0   3  13 633.880 60.4910  37
   0   3  14 861.322 75.6908  34
   0   3  14 837.666 74.6379  31
   0   3  14 1042.23 57.9616   9
   0   3  14 867.524 76.5387  11
   0   3  14 976.330 55.4152   7
   0   3  14 864.525 63.9054  37
   0   3  15 635.488 40.7171   9
   0   3  15 740.796 40.5715   7
   0   3  15 714.080 56.1613  34
   0   3  15 720.838 56.4495  31
   0   3  15 626.759 56.6776  11
   0   3  16 369.250 30.8717  11
   0   4   0 43411.0 1659.55  17
   0   4   1 7789.97 309.313   1
   0   4   1 8282.46 309.824   4
   0   4   1 8030.08 312.371   5
   0   4  -1 7916.19 315.581  17
   0   4   1 7776.76 320.217  17
   0   4   2 1685.75 79.6561   1
   0   4   2 1633.41 86.8647   5
   0   4   2 1696.18 80.2089   4
   0   4  -2 1571.08 75.3722  17
   0   4   3 5281.66 227.912   1
   0   4  -3 5517.55 217.003  17
   0   4   3 5518.08 228.851   4
   0   4   3 5122.06 236.814   5
   0   4   4 2645.74 129.043   4
   0   4   4 2502.15 141.943   5
   0   4   4 2712.04 131.347   1
   0   4   5 337.557 64.6220   5
   0   4   5 451.963 53.9016   4
   0   4   5 445.158 55.5901   1
   0   4   5 304.695 69.3008  21
   0   4   6 5441.76 227.758  26
   0   4   6 6007.92 284.151  21
   0   4   6 5364.61 221.508   9
   0   4   6 5449.05 254.188   1
   0   4   6 5586.69 273.782   5
   0   4   6 5806.90 257.413   4
   0   4   6 5348.39 220.916   7
   0   4   7 5435.70 253.362   4
   0   4   7 5132.35 270.384   5
   0   4   7 5135.14 209.057   9
   0   4   7 5209.78 208.702   7
   0   4   7 5303.07 248.013   1
   0   4   7 4437.56 212.828  26
   0   4   8 5589.55 223.118  37
   0   4   8 5635.75 221.632  38
   0   4   8 5045.19 212.789   7
   0   4   8 4940.06 229.274  31
   0   4   8 5412.90 224.268  43
   0   4   8 4822.79 219.791  26
   0   4   8 4687.39 229.281  11
   0   4   8 5093.08 213.827   9
   0   4   8 4740.78 227.320  14
   0   4   8 5200.75 257.698   1
   0   4   8 4980.13 217.261  12
   0   4   8 4619.94 277.856   5
   0   4   9 3514.63 153.027   7
   0   4   9 3524.89 203.453   1
   0   4   9 3139.36 158.391  26
   0   4   9 3438.63 173.453  11
   0   4   9 3478.98 153.873   9
   0   4   9 3566.55 162.035  38
   0   4   9 3522.93 162.498  37
   0   4   9 3580.23 164.954  43
   0   4   9 3530.62 173.006  31
   0   4   9 3039.09 162.390  30
   0   4   9 3436.20 224.935   5
   0   4  10 640.137 66.2783  30
   0   4  10 699.203 74.9758  31
   0   4  10 731.579 78.9285  11
   0   4  10 691.954 60.8011  26
   0   4  10 808.735 114.382   5
   0   4  10 753.852 56.4237   9
   0   4  10 786.179 67.0825  43
   0   4  10 682.170 90.5927   1
   0   4  10 816.976 68.4586  38
   0   4  10 801.630 67.6628  37
   0   4  10 794.356 55.3616   7
   0   4  11 1090.37 77.3395  26
   0   4  11 1128.52 79.6361  35
   0   4  11 1167.72 101.249  11
   0   4  11 1343.65 77.8293   9
   0   4  11 1364.32 89.0094  37
   0   4  11 1364.82 119.702   1
   0   4  11 1266.94 73.0873   7
   0   4  11 1275.26 99.4130  31
   0   4  11 1349.90 147.954   5
   0   4  12 182.471 76.2327   5
   0   4  12 93.8202 57.1097  11
   0   4  12 60.0693 45.4809  37
   0   4  12 279.429 68.0906   1
   0   4  12 207.958 35.3517   7
   0   4  12 154.337 59.1048  31
   0   4  12 82.6837 39.0534  35
   0   4  12 157.693 35.3689   9
   0   4  13 513.944 44.3166   9
   0   4  13 636.043 43.7917   7
   0   4  13 319.384 50.6700  37
   0   4  13 497.796 69.6510  11
   0   4  13 438.745 66.9197  31
   0   4  13 326.589 39.3097  35
   0   4  13 396.037 71.0925  34
   0   4  14 339.376 34.1841   9
   0   4  14 331.649 56.4225  34
   0   4  14 372.884 32.5848   7
   0   4  14 317.700 44.4398  37
   0   4  14 322.319 56.3386  11
   0   4  14 263.286 52.2214  31
   0   4  15 381.942 45.0509  31
   0   4  15 377.346 47.6235  34
   0   4  15 399.788 46.7356  11
   0   4  15 501.953 30.9672   7
   0   5   0 0.96062 29.6851  17
   0   5   1 285.397 20.1444   1
   0   5  -1 312.764 35.3906  17
   0   5   1 308.400 41.0741  17
   0   5   1 308.178 24.4719   5
   0   5   2 1436.39 72.9119   1
   0   5  -2 1439.17 74.0683  17
   0   5   2 1520.48 80.2993   5
   0   5   2 1619.70 74.7454   4
   0   5   3 3015.18 137.882   1
   0   5  -3 2993.95 130.086  17
   0   5   3 3130.53 138.804   4
   0   5   3 2896.27 147.129   5
   0   5   4 4206.83 184.888   1
   0   5  -4 3792.14 167.120  17
   0   5   4 4079.76 197.618   5
   0   5   4 4440.59 187.726   4
   0   5   5 3949.27 183.960   1
   0   5   5 4123.93 187.725   4
   0   5   5 3917.07 199.277   5
   0   5  -5 3645.34 157.992  17
   0   5   6 5031.69 217.548  26
   0   5   6 5595.79 277.249  21
   0   5   6 5384.13 246.987   4
   0   5   6 5177.54 262.393   5
   0   5   6 5051.94 210.278   7
   0   5   6 5219.59 211.293   9
   0   5   6 5335.34 243.429   1
   0   5   7-22.7034 31.8401  26
   0   5   7 26.0330 58.2166   5
   0   5   7 4.89281 66.9189  21
   0   5   7 11.8339 23.1699   7
   0   5   7 63.2571 45.7499   1
   0   5   7 25.4372 25.5696   9
   0   5   8 4322.33 197.145  12
   0   5   8 4207.55 187.440   7
   0   5   8 4067.91 227.316   1
   0   5   8 4246.26 196.404  26
   0   5   8 4216.68 205.209  11
   0   5   8 4293.27 188.301   9
   0   5   8 4987.61 202.977  43
   0   5   8 4535.72 205.059  31
   0   5   8 4787.68 199.398  37
   0   5   8 4860.12 198.583  38
   0   5   8 4497.11 257.316   5
   0   5   9 1288.47 95.6109  34
   0   5   9 1318.00 70.9904   7
   0   5   9 1192.42 107.099   1
   0   5   9 1229.64 86.2505  30
   0   5   9 1200.57 90.0562  31
   0   5   9 1115.37 77.6118  26
   0   5   9 1215.35 94.8909  11
   0   5   9 1298.04 72.9989   9
   0   5   9 1223.09 83.1223  43
   0   5   9 1334.58 82.9779  37
   0   5   9 1176.48 131.764   5
   0   5  10 1343.18 87.0150  26
   0   5  10 1490.97 81.6579   9
   0   5  10 1402.67 144.130   5
   0   5  10 1385.52 79.1429   7
   0   5  10 1270.89 118.725   1
   0   5  10 1527.20 93.4518  37
   0   5  10 1466.16 105.472  11
   0   5  10 1590.79 111.584  34
   0   5  10 1527.99 95.4466  30
   0   5  10 1495.94 104.262  31
   0   5  11 2932.47 152.708  26
   0   5  11 3084.92 149.188   9
   0   5  11 2996.33 224.622   5
   0   5  11 3400.45 148.893   7
   0   5  11 3183.88 199.948   1
   0   5  11 3683.92 164.676  37
   0   5  11 3244.59 172.474  11
   0   5  11 3294.57 158.377  35
   0   5  11 3565.64 180.352  34
   0   5  11 3138.97 159.530  30
   0   5  11 3449.92 174.559  31
   0   5  12 196.986 57.8328  31
   0   5  12 206.893 49.6621  37
   0   5  12 116.322 57.2869   1
   0   5  12 200.768 39.2548  26
   0   5  12 173.676 43.2768  35
   0   5  12 71.1824 73.1087   5
   0   5  12 175.290 61.0974  11
   0   5  12 180.986 32.4355   7
   0   5  12 176.521 35.1802   9
   0   5  13 2656.46 139.616  11
   0   5  13 2465.23 115.920   7
   0   5  13 2402.49 117.630   9
   0   5  13 2511.57 121.319  35
   0   5  13 2751.18 140.051  31
   0   5  13 2626.74 130.251  37
   0   5  14 123.044 25.0442   9
   0   5  14 111.445 44.1455  31
   0   5  14 80.5915 45.1852  11
   0   5  14 112.082 22.8542   7
   0   5  15 694.158 52.1740  11
   0   5  15 790.712 58.7954  34
   0   5  15 779.110 54.5327  31
   0   6   0 8722.43 354.035  17
   0   6   1 192.484 38.0500  17
   0   6  -1 231.234 34.5506  17
   0   6   2 120.508 32.0574   5
   0   6   2 116.562 23.9304   1
   0   6  -3 3002.11 137.049  17
   0   6   3 3165.50 140.474   1
   0   6   3 3159.59 150.218   5
   0   6   3 3325.34 142.583   4
   0   6   3 2746.49 168.760  21
   0   6   4 11840.5 452.707   4
   0   6   4 10853.0 462.113   5
   0   6  -4 10728.5 437.596  17
   0   6   4 11149.3 450.422   1
   0   6   5 3499.83 147.190  26
   0   6   5 3260.49 178.657   5
   0   6   5 3520.84 166.998   4
   0   6  -5 3194.09 143.012  17
   0   6   5 3236.14 163.904   1
   0   6   6 6642.21 268.247   7
   0   6   6 6840.28 301.568   1
   0   6   6 6596.49 319.109   5
   0   6   6 6827.60 277.794  26
   0   6   6 6694.63 268.919   9
   0   6   7 695.446 46.5357   9
   0   6   7 642.319 102.844  21
   0   6   7 757.045 44.9465   7
   0   6   7 481.660 50.6025  26
   0   6   7 780.027 76.4203   1
   0   6   7 735.316 89.2576   5
   0   6   8 306.254 55.2456  31
   0   6   8 333.556 46.5778  37
   0   6   8 335.744 62.9389   1
   0   6   8 291.719 43.9345  26
   0   6   8 344.652 55.4343  11
   0   6   8 406.390 82.5844   5
   0   6   8 300.250 32.9713   7
   0   6   8 386.305 61.4782  34
   0   6   8 286.512 34.7683   9
   0   6   9 2585.43 141.023  26
   0   6   9 2979.65 135.353   9
   0   6   9 3209.82 207.512   5
   0   6   9 3147.38 134.120   7
   0   6   9 3059.75 181.187   1
   0   6   9 3000.17 146.852  37
   0   6   9 3164.94 156.223  11
   0   6   9 2794.27 159.079  34
   0   6   9 2696.01 149.007  30
   0   6   9 2936.29 153.229  31
   0   6  10 150.504 53.1145  30
   0   6  10 114.329 57.0370  31
   0   6  10 132.945 46.4214  37
   0   6  10 293.654 63.4439   1
   0   6  10 161.029 40.7042  26
   0   6  10 227.239 61.3736  11
   0   6  10 331.370 86.5255   5
   0   6  10 291.588 34.8722   7
   0   6  10 144.635 67.3987  34
   0   6  10 250.740 36.9179   9
   0   6  11 3221.73 165.611  26
   0   6  11 3753.11 162.039   9
   0   6  11 3865.63 243.759   5
   0   6  11 3487.53 189.335  34
   0   6  11 3308.73 169.745  35
   0   6  11 3924.03 187.034  11
   0   6  11 3741.51 175.940  37
   0   6  11 3574.58 212.905   1
   0   6  11 4020.93 161.224   7
   0   6  11 3152.99 171.099  30
   0   6  11 3515.57 183.229  31
   0   6  12 106.715 56.7800  11
   0   6  12 140.630 27.9933   7
   0   6  12 106.564 64.5994  34
   0   6  12 59.4045 40.0149  35
   0   6  12 106.596 47.8144  37
   0   6  12 82.8708 34.7485  26
   0   6  12 117.508 31.8973   9
   0   6  12 47.0114 54.1976  31
   0   6  13 759.229 75.2508  11
   0   6  13 920.956 76.8575  31
   0   6  13 821.987 60.4906  35
   0   6  13 946.416 84.3163  34
   0   6  13 894.051 53.1289   7
   0   6  13 906.532 55.8093   9
   0   6  13 862.700 67.8533  37
   0   6  14 57.5712 20.9782   9
   0   6  14 83.5437 41.0960  31
   0   6  14 5.52218 39.4281  11
   0   6  14 30.3324 19.0691   7
   0   6  15 215.693 32.9243  11
   0   7   0-9.91434 35.2346  17
   0   7   1 24143.7 972.390  17
   0   7  -1 25561.5 969.717  17
   0   7   2 5683.76 223.594   5
   0   7   2 5480.83 218.562   1
   0   7  -2 5167.84 231.424  17
   0   7  -3 18069.5 700.702  17
   0   7   3 17709.5 697.080   1
   0   7   3 17646.7 705.549   5
   0   7   3 18353.6 736.559  21
   0   7  -4 3559.32 164.214  17
   0   7   4 3527.91 204.649  21
   0   7   4 4098.53 173.921   1
   0   7   4 3859.31 185.431   5
   0   7  -5 3077.64 141.130  17
   0   7   5 3014.94 170.606   5
   0   7   5 3097.23 158.083   1
   0   7   5 3399.80 143.275  26
   0   7   5 3225.46 140.796  25
   0   7   6 6517.75 258.060   9
   0   7   6 6617.60 257.330   7
   0   7   6 6075.82 307.032   5
   0   7   6 6807.61 291.729   1
   0   7   6 6204.75 267.008  26
   0   7  -6 6174.20 259.538  25
   0   7   7 1413.70 71.9195   9
   0   7   7 1151.96 116.787   5
   0   7   7 1477.40 71.5133   7
   0   7   7 1179.71 98.6232   1
   0   7   7 1396.47 82.7817  26
   0   7   7 1738.15 87.6007  37
   0   7   8 3900.41 182.992  26
   0   7   8 3827.98 171.436   9
   0   7   8 4065.74 236.451   5
   0   7   8 3923.92 169.794   7
   0   7   8 3853.57 210.598   1
   0   7   8 4497.43 186.969  37
   0   7   8 3773.42 187.479  11
   0   7   8 4412.87 200.757  34
   0   7   8 4156.93 190.062  31
   0   7   9 344.598 59.3724  31
   0   7   9 501.446 56.7832  37
   0   7   9 444.307 67.7420   1
   0   7   9 337.898 48.8704  26
   0   7   9 312.111 58.8844  11
   0   7   9 348.409 85.0997   5
   0   7   9 338.942 36.3163   7
   0   7   9 409.012 69.0313  34
   0   7   9 305.085 36.6342   9
   0   7  10 1270.25 84.0588  26
   0   7  10 1208.32 74.1326   9
   0   7  10 1226.88 132.442   5
   0   7  10 1443.10 73.7287   7
   0   7  10 1254.78 113.398   1
   0   7  10 1445.24 91.8016  37
   0   7  10 1285.36 95.4514  11
   0   7  10 1441.54 106.677  34
   0   7  10 1378.47 96.1997  30
   0   7  10 1312.11 98.4837  31
   0   7  11 39.4594 53.0341  31
   0   7  11 79.8493 51.0418  30
   0   7  11 22.7578 35.8725  26
   0   7  11 91.4518 68.9795   5
   0   7  11 52.1745 48.5233  37
   0   7  11 16.8606 51.4755   1
   0   7  11-4.37135 52.6856  11
   0   7  11 14.1225 27.1535   9
   0   7  11 21.6685 26.6310   7
   0   7  11 17.6859 64.8965  34
   0   7  11 15.6355 41.9826  35
   0   7  12 513.238 41.0451   7
   0   7  12 519.767 60.8383  37
   0   7  12 530.809 76.3777  34
   0   7  12 504.678 56.1356  35
   0   7  12 491.354 67.8991  31
   0   7  12 472.128 63.9314  11
   0   7  12 418.610 47.2272  26
   0   7  12 531.531 44.1566   9
   0   7  13 729.196 78.1025  34
   0   7  13 688.306 56.4210  35
   0   7  13 803.455 71.2098  31
   0   7  13 824.188 47.0740   7
   0   7  13 676.282 46.9303   9
   0   7  13 732.863 66.8735  11
   0   7  14 388.768 46.4556  11
   0   7  14 502.305 50.4395  31
   0   7  14 463.008 56.7599  34
   0   7  14 413.659 29.5005   7
   0   7  15 269.188 36.8852  34
   0   7  15 200.727 24.8710  11
   0   8   0 467.695 52.6348  17
   0   8  -1 1864.13 102.099  17
   0   8   2 804.100 38.7715   1
   0   8   2 829.573 42.2661   5
   0   8  -2 911.809 64.1715  17
   0   8  -3 3529.89 159.879  17
   0   8   3 3583.71 149.605   1
   0   8   3 3466.39 194.134  21
   0   8   3 3178.64 149.475  25
   0   8   3 3596.50 157.388   5
   0   8  -4 4467.36 198.387  17
   0   8   4 4564.63 199.772   1
   0   8   4 4777.89 245.150  21
   0   8  -4 4675.18 189.992  25
   0   8   4 4420.49 191.282  25
   0   8   4 4525.37 211.848   5
   0   8  -5 2977.27 139.618  17
   0   8  -5 3270.88 135.450  25
   0   8   5 2988.21 136.996  25
   0   8   5 2826.16 164.094   5
   0   8   5 3249.94 196.897  21
   0   8   5 2965.13 150.236   1
   0   8   6 638.782 40.8661   9
   0   8   6 579.967 38.4313   7
   0   8  -6 707.552 47.0379  25
   0   8   6 539.656 60.9083   1
   0   8   6 621.114 80.0195   5
   0   8   7 2076.09 112.415  31
   0   8   7 2038.64 127.200   1
   0   8   7 2062.98 107.985  26
   0   8   7 2421.56 113.545  37
   0   8   7 1766.14 140.516   5
   0   8   7 1995.87 95.6117   9
   0   8   7 2250.11 122.996  34
   0   8   7 1993.12 94.4123   7
   0   8   8 2321.67 130.218  31
   0   8   8 2443.34 129.620  11
   0   8   8 2611.99 151.993   1
   0   8   8 2330.30 124.943  26
   0   8   8 2447.68 127.877  37
   0   8   8 2566.14 111.937   7
   0   8   8 2760.28 180.196   5
   0   8   8 2513.73 113.436   9
   0   8   8 2282.41 117.905  40
   0   8   8 2473.32 140.325  34
   0   8   9 853.757 69.4361  26
   0   8   9 1113.44 91.3119  34
   0   8   9 945.436 78.3506  11
   0   8   9 954.835 55.7976   7
   0   8   9 862.242 89.8329   1
   0   8   9 1016.03 113.655   5
   0   8   9 868.320 57.4079   9
   0   8   9 975.811 74.7797  37
   0   8   9 978.746 80.2481  31
   0   8  10 2872.43 148.580  26
   0   8  10 2977.26 169.344  34
   0   8  10 3339.24 155.933  35
   0   8  10 3136.24 160.871  31
   0   8  10 3048.62 158.031  11
   0   8  10 3041.50 135.481   7
   0   8  10 2582.74 175.586   1
   0   8  10 3220.78 211.500   5
   0   8  10 3156.03 155.068  37
   0   8  10 3064.41 159.960  30
   0   8  10 2894.70 136.145   9
   0   8  11 1248.19 71.1992   9
   0   8  11 1457.26 108.202  34
   0   8  11 1451.52 90.3159  35
   0   8  11 1552.49 98.7666  31
   0   8  11 1292.78 93.2845  11
   0   8  11 1099.21 67.4895   7
   0   8  11 1259.40 106.279   1
   0   8  11 1159.27 79.1852  26
   0   8  11 1315.18 92.1662  30
   0   8  12 1269.09 79.4369  35
   0   8  12 1251.57 97.8860  34
   0   8  12 1235.86 87.6285  31
   0   8  12 1038.07 80.4623  11
   0   8  12 1004.78 67.7678  26
   0   8  12 1039.00 59.7290   7
   0   8  12 1018.37 61.3383   9
   0   8  12 1175.39 75.3649  30
   0   8  13-10.6107 32.5615  35
   0   8  13-5.64530 53.0517  34
   0   8  13 39.6915 18.9766   7
   0   8  13 30.0547 39.2667  11
   0   8  13 29.7964 20.5991   9
   0   8  13-28.1873 43.6402  31
   0   8  14 585.213 56.3736  34
   0   8  14 397.342 41.1025  11
   0   8  15 242.474 33.7778  34
   0   9   0 17.6079 28.3635  25
   0   9   0-23.3380 37.1181  17
   0   9   1 714.814 49.2540  25
   0   9  -1 623.846 47.8158  25
   0   9  -1 654.345 59.9509  17
   0   9  -2 69.8525 29.8169  25
   0   9  -2 42.5172 36.2754  17
   0   9   3-9.98276 30.4655  25
   0   9  -3 26.3936 27.5657  25
   0   9   3 56.4697 59.3997  21
   0   9   3 11.6404 16.8481   1
   0   9  -3 28.8804 31.2815  17
   0   9  -4 618.553 53.4558  17
   0   9   4 633.073 50.4707  25
   0   9  -4 681.662 48.7915  25
   0   9   4 711.759 94.6246  21
   0   9   4 750.900 50.9444   1
   0   9   4 663.310 58.8704   5
   0   9  -5 1781.40 93.6455  17
   0   9   5 1846.37 99.2906   1
   0   9   5 1631.20 108.581   5
   0   9   5 1573.89 87.1282  25
   0   9  -5 1810.00 87.2649  25
   0   9   5 1616.09 140.712  21
   0   9   6 266.380 35.8118  25
   0   9   6 261.228 58.6320   5
   0   9   6 246.508 41.7563  26
   0   9  -6 322.059 37.0334  25
   0   9   6 285.756 45.8322   1
   0   9   6 291.027 27.0223   9
   0   9   6 305.913 81.8856  21
   0   9   7 902.972 77.0051  34
   0   9   7 901.489 69.8267  31
   0   9   7 906.180 67.1770  26
   0   9   7 897.118 51.9849   9
   0   9   7 815.655 119.766  21
   0   9   7 875.473 94.2864   5
   0   9   7 1068.56 66.0677  40
   0   9   7 898.087 50.6591   7
   0   9   7 1079.81 62.6295  36
   0   9   7 767.992 73.1996   1
   0   9   8 28.9627 36.2006  26
   0   9   8-4.61076 57.6096   5
   0   9   8-16.6011 34.7659  40
   0   9   8 30.3058 21.0392   7
   0   9   8-11.1136 44.0986  31
   0   9   8-24.1602 53.3821  34
   0   9   8-7.28826 21.9858   9
   0   9   8 50.9645 41.0353   1
   0   9   9 128.994 27.9835   9
   0   9   9 142.399 66.0255   5
   0   9   9 147.230 26.2554   7
   0   9   9 254.571 64.0831  34
   0   9   9 206.882 53.1783  31
   0   9   9 84.4141 46.5913   1
   0   9   9 153.345 42.2318  26
   0   9  10 490.324 43.0694   9
   0   9  10 645.276 43.1894   7
   0   9  10 549.108 66.7854  31
   0   9  10 520.071 61.7757  35
   0   9  10 489.375 77.7243  34
   0   9  10 621.955 64.9620  11
   0   9  10 474.891 69.4640  30
   0   9  10 597.717 78.2181   1
   0   9  10 562.739 57.3807  26
   0   9  11 286.341 33.6595   9
   0   9  11 233.836 69.7564  34
   0   9  11 275.695 51.1863  35
   0   9  11 265.611 42.6522  26
   0   9  11 231.789 58.0436  30
   0   9  11 261.312 57.0221  31
   0   9  11 330.742 32.1108   7
   0   9  11 294.217 52.8662  11
   0   9  12 237.176 27.8346   9
   0   9  12 223.848 47.2900  11
   0   9  12 183.075 34.3620  26
   0   9  12 219.726 25.7880   7
   0   9  12 194.262 61.3699  34
   0   9  12 175.564 44.9312  35
   0   9  12 167.738 43.5630  30
   0   9  12 189.581 50.3185  31
   0   9  13 449.631 61.0635  34
   0   9  13 452.000 46.3510  35
   0   9  13 435.396 45.8144  11
   0   9  14 89.8702 38.7772  34
   0   9  15 194.505 27.8679  34
   0  10   0 14359.2 564.512  25
   0  10   1 1450.65 79.0476  25
   0  10  -1 1503.89 79.1210  25
   0  10  -1 1433.49 93.9351  17
   0  10  -2 14441.1 555.873  25
   0  10  -2 13503.8 573.092  17
   0  10  -3 6661.97 264.097  25
   0  10   3 6154.31 264.026  25
   0  10  -3 6196.52 278.835  17
   0  10   3 6634.31 319.028  21
   0  10  -4 11737.7 462.224  25
   0  10   4 11469.3 463.427  25
   0  10  -4 11454.2 475.544  17
   0  10   4 12172.2 530.229  21
   0  10   5 7287.80 364.192  21
   0  10  -5 7398.40 291.375  25
   0  10   5 7055.48 293.016  25
   0  10   5 6644.66 296.345   1
   0  10   6 1970.57 121.836   1
   0  10   6 2543.07 129.473  34
   0  10   6 2394.53 115.940  25
   0  10  -6 2400.11 113.381  25
   0  10   6 2461.00 120.341  26
   0  10   6 2412.00 181.799  21
   0  10   7 4070.83 187.292  26
   0  10   7 4593.36 189.057  40
   0  10   7 3837.78 256.797  21
   0  10   7 4446.44 183.729  36
   0  10   7 4141.38 196.292  34
   0  10   7 3966.17 187.718  31
   0  10   8 136.667 37.7682  40
   0  10   8 119.232 22.9538   9
   0  10   8 154.513 81.2925  21
   0  10   8 107.816 22.4563   7
   0  10   8 118.061 48.6116  35
   0  10   8 83.9080 56.6269  34
   0  10   8 96.8254 31.0307  36
   0  10   8 138.997 41.2695   1
   0  10   8 97.2674 40.8349  26
   0  10   8 81.9704 45.6138  31
   0  10   9 3309.05 169.066  34
   0  10   9 3552.37 160.499  31
   0  10   9 2836.82 142.818  40
   0  10   9 3231.04 153.442  26
   0  10   9 2944.06 131.813   7
   0  10   9 2960.38 133.203   9
   0  10  10 43.3566 48.8262  31
   0  10  10 58.2276 57.2569  30
   0  10  10 68.1199 22.5895   9
   0  10  10 69.8207 37.3668  26
   0  10  10 71.5961 60.5687  34
   0  10  10 88.3684 20.6667   7
   0  10  11 1866.71 109.697  30
   0  10  11 1565.30 80.8834   9
   0  10  11 1976.99 119.125  34
   0  10  11 1951.53 106.833  35
   0  10  11 1962.14 108.498  31
   0  10  11 1674.32 80.0754   7
   0  10  11 1644.58 95.4480  26
   0  10  12 256.069 58.4153  34
   0  10  12 270.271 46.1124  35
   0  10  12 261.363 48.5815  31
   0  10  12 172.495 43.1351  30
   0  10  12 208.233 33.2021  26
   0  10  13 1188.08 69.8104  35
   0  10  13 1135.95 80.7681  34
   0  10  14 106.848 35.1066  34
   0  11   0 10.4978 32.0277  25
   0  11  -1 73.0184 33.1487  25
   0  11   1 100.223 34.5479  25
   0  11   2 176.070 64.1719  21
   0  11  -2 184.002 36.5375  25
   0  11  -2 138.927 42.2683  17
   0  11   3 721.662 96.1033  21
   0  11  -3 696.415 63.6408  17
   0  11  -3 683.529 54.0005  25
   0  11   3 676.053 53.3814  25
   0  11   4 847.476 56.7770  33
   0  11   4 902.934 64.7808  46
   0  11   4 872.473 62.0956  25
   0  11  -4 886.328 59.7025  25
   0  11   4 763.830 102.695  21
   0  11   5 274.618 78.2971  21
   0  11   5 264.238 47.3514  35
   0  11   5 287.848 38.2357  33
   0  11   5 311.612 43.8220  46
   0  11   5 242.916 41.2618  25
   0  11  -5 353.065 40.6528  25
   0  11   6 251.003 39.7102  25
   0  11   6 185.815 82.1188  21
   0  11   6 269.855 49.9542  35
   0  11   6 220.116 48.7000  34
   0  11   6 315.456 48.8269  40
   0  11  -6 319.754 39.5097  25
   0  11   6 277.499 43.5971  26
   0  11   7 865.522 121.544  21
   0  11   7 819.043 67.4227  40
   0  11   7 815.028 75.3003  34
   0  11   7 788.355 71.6313  35
   0  11   7 891.324 63.8574  36
   0  11   7 855.066 67.3671  26
   0  11   8 310.128 97.2398  21
   0  11   8 317.785 51.7189  31
   0  11   8 352.329 61.2748  34
   0  11   8 321.793 55.7849  35
   0  11   8 354.183 49.1884  26
   0  11   8 362.725 43.6230  36
   0  11   8 323.558 47.2091  40
   0  11   9 1434.79 104.091  34
   0  11   9 1378.17 94.4917  35
   0  11   9 1359.88 91.1909  31
   0  11   9 1273.81 80.5032  40
   0  11   9 1291.63 74.3259  36
   0  11   9 1302.99 86.3257  26
   0  11  10 69.3130 45.6964  31
   0  11  10 49.7124 57.3104  30
   0  11  10 70.0092 35.9086  26
   0  11  10 56.7552 55.0974  34
   0  11  11 268.876 59.2929  30
   0  11  11 203.818 39.6781  26
   0  11  11 250.384 53.7029  35
   0  11  11 278.666 59.3910  34
   0  11  12 98.5366 40.0742  30
   0  11  12 58.1419 26.1087  26
   0  11  12 51.7977 39.8821  35
   0  11  12 97.1991 49.0438  34
   0  11  13-22.6256 40.2099  34
   0  11  13 2.92951 29.4344  35
   0  11  14 102.877 29.7896  34
   0  12   0 2085.62 107.489  25
   0  12  -1 803.762 60.1553  25
   0  12   1 786.006 60.6316  25
   0  12   2 35.8614 28.6581  33
   0  12   2-4.64523 55.3695  21
   0  12  -2 27.7356 34.9281  25
   0  12   2 7.37745 33.8499  46
   0  12   3 1623.20 138.210  21
   0  12  -3 1571.54 87.1950  25
   0  12   3 1508.01 87.5535  25
   0  12   3 1453.98 81.9918  33
   0  12   4 165.201 40.0444  46
   0  12   4 261.069 41.5848  35
   0  12   4 207.182 36.2132  33
   0  12   4 212.771 40.6234  25
   0  12  -4 211.177 40.8847  25
   0  12   4 202.790 72.2328  21
   0  12   5 1731.17 98.6040  35
   0  12   5 1643.49 90.3848  33
   0  12  -5 1779.32 93.7811  25
   0  12   5 1646.73 94.3745  25
   0  12   5 1642.10 151.530  21
   0  12   6 300.188 90.1845  21
   0  12   6 301.289 54.2023  35
   0  12   6 378.172 48.8997  36
   0  12   6 292.382 52.4297  40
   0  12   6 342.469 44.2042  25
   0  12  -6 434.647 45.8674  25
   0  12   6 287.408 46.4530  26
   0  12   7 861.351 124.727  21
   0  12   7 844.619 75.2384  34
   0  12   7 864.276 72.7083  35
   0  12   7 910.691 67.3477  36
   0  12   7 954.432 73.0475  40
   0  12  -7 911.600 62.8834  25
   0  12   7 861.580 69.3931  26
   0  12   8 461.175 105.726  21
   0  12   8 650.148 74.2306  34
   0  12   8 663.430 67.6310  35
   0  12   8 565.090 60.7639  26
   0  12   8 684.231 54.8428  36
   0  12   8 588.833 58.1555  40
   0  12   9 118.976 39.3069  40
   0  12   9 150.935 43.7073  26
   0  12   9 141.714 32.2577  36
   0  12   9 115.857 52.6238  35
   0  12   9 156.911 58.2513  34
   0  12  10 628.968 74.1538  30
   0  12  10 557.081 55.4643  26
   0  12  10 500.681 69.4077  34
   0  12  11 639.954 67.4291  30
   0  12  11 549.058 49.2482  26
   0  12  11 579.620 67.8206  34
   0  12  12 184.645 48.6205  34
   0  12  12 223.368 41.2906  35
   0  12  13 37.8571 33.3816  34
   0  12  14 379.268 30.2784  34
   0  13   0 15.3701 29.3495  33
   0  13   0-23.8226 37.6681  25
   0  13   0 49.6578 33.8637  46
   0  13   1 6164.84 251.734  25
   0  13  -1 6075.61 251.053  25
   0  13   1 5821.17 251.563  46
   0  13  -1 5614.84 241.184  33
   0  13   1 5507.39 243.495  33
   0  13   2 4915.58 222.248  46
   0  13   2 4876.75 215.379  33
   0  13   2 4878.15 276.129  21
   0  13  -2 5347.25 222.069  25
   0  13   3 5056.05 236.438  46
   0  13   3 5480.03 235.410  25
   0  13  -3 5292.17 234.179  25
   0  13   3 5941.00 232.203  35
   0  13   3 5080.12 229.559  33
   0  13   3 5424.56 297.925  21
   0  13   4 3346.13 163.667  25
   0  13  -4 3536.78 162.427  25
   0  13   4 3569.16 162.339  35
   0  13   4 3185.85 222.889  21
   0  13  -5 2405.62 119.320  25
   0  13   5 2306.04 121.757  25
   0  13   5 2051.46 176.879  21
   0  13   5 2299.34 122.370  35
   0  13  -6 1576.80 89.0304  25
   0  13   6 1467.91 88.8331  25
   0  13   6 1513.00 92.7690  26
   0  13   6 1661.92 100.056  40
   0  13   6 1635.86 93.2464  36
   0  13   6 1265.80 144.005  21
   0  13   6 1220.91 92.9930  35
   0  13   7 603.471 60.5843  26
   0  13  -7 612.537 53.2104  25
   0  13   7 686.887 65.6023  40
   0  13   7 636.775 57.9784  36
   0  13   7 508.624 105.650  21
   0  13   7 602.547 67.8399  35
   0  13   8 2319.85 129.356  26
   0  13   8 2515.80 129.739  40
   0  13   8 2595.95 123.688  36
   0  13   8 2291.58 200.314  21
   0  13   8 2434.37 134.717  35
   0  13   8 2378.61 133.977  34
   0  13   9 218.186 45.7980  26
   0  13   9 219.427 42.6506  40
   0  13   9 234.777 57.9238  34
   0  13   9 196.443 55.1922  35
   0  13   9 230.992 36.0592  36
   0  13  10 2856.33 151.565  30
   0  13  10 2547.26 134.922  26
   0  13  10 3047.78 145.513  35
   0  13  10 2714.17 145.139  34
   0  13  11 155.041 52.3822  30
   0  13  11 66.2761 45.1337  34
   0  13  11 83.6736 28.8875  26
   0  13  12 1531.68 88.4291  34
   0  13  13 60.9067 27.5049  34
   0  14   0 41.7355 32.3438  33
   0  14   0 53.0728 39.1794  25
   0  14   1 260.212 40.4654  33
   0  14  -1 325.230 43.4672  36
   0  14  -1 245.222 36.7818  33
   0  14   1 293.231 49.4013  25
   0  14  -1 310.087 47.4296  25
   0  14   1 229.983 68.7134  21
   0  14  -2 1766.59 98.9005  25
   0  14   2 1416.28 135.733  21
   0  14  -2 1626.78 85.2630  33
   0  14   2 1461.77 89.4731  33
   0  14  -2 1775.23 91.0225  36
   0  14  -3 1115.80 75.8273  25
   0  14   3 850.952 72.5551  25
   0  14   3 1005.05 69.1105  33
   0  14   3 1101.90 71.1485  35
   0  14   3 958.454 116.114  21
   0  14   4 4310.32 198.707  25
   0  14  -4 4382.46 198.086  25
   0  14   4 4324.16 264.245  21
   0  14   4 4299.59 194.942  35
   0  14  -5 436.814 50.7430  25
   0  14   5 410.349 51.3932  25
   0  14   5 476.777 60.2236  40
   0  14   5 450.708 55.1177  36
   0  14   5 328.776 50.5721  35
   0  14   6 560.012 56.5897  25
   0  14  -6 628.164 58.2571  25
   0  14   6 549.808 58.6425  26
   0  14   6 676.377 69.2188  40
   0  14   6 598.363 61.7639  36
   0  14   6 564.514 108.067  21
   0  14   6 473.081 59.7377  35
   0  14   7 435.462 54.8918  26
   0  14  -7 365.941 45.3037  25
   0  14   7 428.454 58.6338  40
   0  14   7 470.401 53.9884  36
   0  14   7 401.824 96.4089  21
   0  14   7 381.906 59.7393  35
   0  14   8 31.4217 39.6379  26
   0  14   8 25.1607 36.3546  36
   0  14   8-24.7796 50.0894  35
   0  14   8-28.1144 42.9594  40
   0  14   9 519.530 47.6232  36
   0  14   9 512.353 54.4529  26
   0  14   9 475.269 53.5646  40
   0  14   9 574.335 62.1452  34
   0  14   9 599.665 64.4844  35
   0  14  10 100.336 57.0953  30
   0  14  10 63.0722 33.7375  26
   0  14  10 73.9538 46.4776  35
   0  14  10 84.2233 44.2896  34
   0  14  11 517.282 56.9888  30
   0  14  11 478.876 50.5834  35
   0  14  11 445.646 50.7847  34
   0  14  11 401.609 38.0465  26
   0  14  12 10.7634 28.7033  34
   0  15   0-5.66992 33.5372  33
   0  15   0 24.4780 40.9168  36
   0  15   0 10.9472 43.1673  25
   0  15  -1 83.6787 35.2764  33
   0  15   1 56.4769 42.7042  36
   0  15   1 61.8121 36.2473  33
   0  15  -1 85.8289 38.8616  36
   0  15   1 64.5835 44.0644  25
   0  15  -1 47.1021 42.0196  25
   0  15   1 111.902 73.3377  21
   0  15   2 308.732 51.4784  36
   0  15  -2 291.013 43.8771  36
   0  15   2 290.633 43.5904  33
   0  15  -2 290.420 39.4305  33
   0  15  -2 252.737 48.5954  25
   0  15   2 234.269 76.2108  21
   0  15  -3 431.473 55.7055  25
   0  15   3 344.737 83.6408  21
   0  15   3 376.751 47.9531  33
   0  15   3 402.838 48.3191  35
   0  15   3 409.119 57.5380  36
   0  15   4 1059.35 78.9381  25
   0  15  -4 1027.40 78.2953  25
   0  15   4 971.660 123.039  21
   0  15   4 1131.01 77.0509  35
   0  15  -5 694.505 63.9507  25
   0  15   5 691.080 64.3103  25
   0  15   5 713.989 65.4105  36
   0  15   5 589.874 103.896  21
   0  15   5 612.523 62.5865  35
   0  15  -6 691.854 58.7607  25
   0  15   6 523.713 58.1890  26
   0  15   6 618.974 60.1152  25
   0  15   6 689.900 69.7019  40
   0  15   6 599.233 61.8761  36
   0  15   6 609.527 110.420  21
   0  15   6 521.654 63.3902  35
   0  15   7 93.2580 42.2667  26
   0  15   7 124.276 48.7903  40
   0  15   7 42.3074 71.5196  21
   0  15   7 81.0430 42.5101  36
   0  15   7 61.8481 49.2058  35
   0  15   8 624.660 56.5691  36
   0  15   8 638.228 67.3734  35
   0  15   8 646.298 61.4704  26
   0  15   8 599.435 62.8576  40
   0  15   9 1123.82 68.0286  36
   0  15   9 1087.84 73.3928  40
   0  15   9 1026.03 73.1949  26
   0  15   9 1182.97 83.4778  35
   0  15  10 901.345 76.6476  30
   0  15  10 707.238 54.6119  26
   0  15  10 824.538 65.3764  35
   0  15  11 491.517 56.5320  30
   0  15  11 561.561 50.9342  35
   0  16   0 2644.14 133.510  25
   0  16   0 2135.48 170.720  21
   0  16   0 2089.69 118.899  33
   0  16   0 2620.86 129.434  36
   0  16   1 234.589 50.9172  36
   0  16  -1 111.188 35.9986  33
   0  16   1 169.222 41.1600  33
   0  16  -1 157.440 41.9540  36
   0  16   1 111.003 64.4837  21
   0  16   1 113.432 49.5806  25
   0  16  -1 117.301 50.2932  25
   0  16  -2 2482.44 127.941  25
   0  16   2 2131.70 173.218  21
   0  16   2 2189.59 125.474  36
   0  16  -2 2200.46 115.418  36
   0  16   3 250.429 52.3172  36
   0  16  -3 188.363 50.4863  25
   0  16   3 183.673 75.1631  21
   0  16   4 726.429 67.5818  25
   0  16  -4 824.099 69.2294  25
   0  16   4 613.067 105.989  21
   0  16   4 758.679 64.6697  35
   0  16   4 838.633 77.7855  40
   0  16   5 375.392 55.0715  25
   0  16  -5 454.893 54.1244  25
   0  16   5 481.462 96.9465  21
   0  16   5 308.797 53.6590  35
   0  16   5 381.780 57.2585  36
   0  16   6 751.463 66.9183  26
   0  16  -6 734.889 61.6063  25
   0  16   6 742.182 74.7827  40
   0  16   6 760.530 67.8670  36
   0  16   6 766.330 114.623  21
   0  16   6 643.012 66.0733  35
   0  16   7 1344.69 88.3661  26
   0  16   7 1266.75 92.0208  40
   0  16   7 1506.26 88.9999  36
   0  16   7 1334.23 143.369  21
   0  16   7 1326.33 91.9068  35
   0  16   8 468.482 50.6833  36
   0  16   8 493.303 52.6751  26
   0  16   8 511.754 60.4037  35
   0  16   8 489.311 57.0950  40
   0  16   9 957.579 67.6632  26
   0  16   9 1046.10 63.9449  36
   0  16  10 54.9534 25.7610  26
   0  16  10 24.9706 46.3117  30
   0  16  10 63.1968 39.3365  35
   0  16  11 337.039 44.7863  30
   0  17   0-7.19788 40.9969  36
   0  17   0-22.8939 45.7816  25
   0  17   1 2270.54 129.174  36
   0  17  -1 2439.98 126.572  36
   0  17   1 2168.30 174.820  21
   0  17   1 2534.67 133.227  25
   0  17  -1 2300.58 131.617  25
   0  17   2 786.492 80.1348  40
   0  17  -2 930.506 70.4954  40
   0  17   2 776.764 73.0804  36
   0  17  -2 775.254 63.8423  36
   0  17   2 800.346 108.291  21
   0  17  -2 839.493 74.1947  25
   0  17   3 5201.33 228.951  40
   0  17   3 4473.73 217.227  36
   0  17   3 4425.07 280.210  21
   0  17  -3 4737.92 218.470  25
   0  17   4 661.807 104.670  21
   0  17   4 884.245 71.7734  25
   0  17  -4 789.882 70.3387  25
   0  17   4 841.335 81.2071  40
   0  17  -5 2220.36 121.516  25
   0  17   5 2353.22 124.634  26
   0  17   5 2186.84 123.295  25
   0  17   5 2062.46 177.381  21
   0  17   5 2276.99 119.425  35
   0  17   6 995.079 75.6148  36
   0  17   6 871.798 70.7433  26
   0  17  -6 858.692 66.4734  25
   0  17   6 820.087 70.1869  35
   0  17   6 878.819 77.8129  40
   0  17   7 190.515 43.3898  26
   0  17   7 201.415 45.5530  36
   0  17   7 219.771 47.4178  35
   0  17   7 206.630 51.9819  40
   0  17   8 1728.11 92.6208  36
   0  17   8 1698.51 98.3979  40
   0  17   8 1662.45 97.2734  35
   0  17   8 1684.27 95.0464  26
   0  17   9-9.39164 26.6733  26
   0  17  10 1114.21 75.5191  30
   0  17  11 108.576 31.3485  30
   0  18   0 1059.67 83.4162  40
   0  18   0 1031.05 80.1300  36
   0  18   0 1144.98 86.4661  25
   0  18  -1-1.67172 41.7744  36
   0  18   1 7.61190 45.0224  36
   0  18  -1 27.4162 47.7166  25
   0  18   1 4.27604 47.1633  25
   0  18   1-31.8809 50.2846  40
   0  18  -1 11.3270 45.7179  40
   0  18   2 230.767 53.6384  36
   0  18  -2 192.463 41.8985  36
   0  18  -2 226.469 53.6939  25
   0  18   2 211.813 53.6979  25
   0  18   2 197.260 59.3207  40
   0  18  -2 261.364 47.5427  40
   0  18   3 190.927 55.2764  36
   0  18  -3 152.677 50.9276  25
   0  18   3 231.800 61.3147  40
   0  18   4 83.4756 51.5254  36
   0  18  -4 169.873 47.4609  25
   0  18   4 132.838 45.5876  25
   0  18   4 104.129 53.4348  40
   0  18  -5 404.692 51.1768  25
   0  18   5 531.973 56.4581  25
   0  18   5 469.177 55.6964  26
   0  18   6 218.955 44.2296  26
   0  18   6 215.732 55.2571  40
   0  18   6 220.513 49.3712  36
   0  18  -6 291.953 42.6279  25
   0  18   7 456.239 51.6356  36
   0  18   7 516.111 58.7267  40
   0  18   7 390.192 49.0870  26
   0  18   8 260.702 39.4180  36
   0  18   8 241.729 45.1807  40
   0  18   8 319.612 40.0167  26
   0  18   9 231.509 53.1575  30
   0  18   9 129.306 27.0879  26
   0  18  10 446.015 46.8403  30
   0  19   0 5.88373 48.0634  40
   0  19   0 8.75141 40.3579  36
   0  19   0 16.8455 43.3978  25
   0  19  -1 784.141 67.8129  40
   0  19   1 663.450 71.0055  40
   0  19   1 633.852 66.8278  36
   0  19  -1 681.443 61.8985  36
   0  19   1 657.061 67.9395  25
   0  19  -1 733.684 72.0280  25
   0  19   2 163.648 55.4716  40
   0  19  -2 234.613 45.4156  40
   0  19  -2 179.228 40.1791  36
   0  19   2 175.922 52.7126  36
   0  19  -2 225.414 49.3693  25
   0  19   2 199.217 52.2780  25
   0  19   3 294.562 53.7716  36
   0  19  -3 320.941 50.6558  25
   0  19   3 380.523 61.9082  40
   0  19   4 5.40476 47.3466  36
   0  19   4 11.1350 38.3156  25
   0  19  -4 35.1974 36.9883  25
   0  19   4 2.01549 53.4502  40
   0  19  -5 83.5026 36.7599  25
   0  19   5 108.261 40.5798  26
   0  19   6 105.830 39.3407  26
   0  19   6 197.406 45.6480  36
   0  19  -6 212.717 37.1078  25
   0  19   7 353.833 44.1502  36
   0  19   7 261.249 47.2915  40
   0  19   7 269.646 40.2601  26
   0  19   8 112.965 28.0279  26
   0  19   8 130.142 31.3877  36
   0  19   9 537.700 55.4751  30
   0  19  10 24.1089 26.3996  30
   0  20   0 2265.78 130.353  40
   0  20   0 2396.04 126.802  36
   0  20  -1 168.724 45.3097  40
   0  20   1 116.595 51.2648  40
   0  20  -1 148.415 42.4242  36
   0  20   1 109.916 46.7914  36
   0  20   1 115.237 47.7144  25
   0  20  -1 176.600 49.8116  25
   0  20  -2 2712.38 135.267  25
   0  20   2 2739.25 137.021  25
   0  20  -2 2391.51 121.375  40
   0  20   2 2323.84 135.353  40
   0  20   2 2232.86 129.684  36
   0  20  -2 2428.73 119.172  36
   0  20  -3 900.923 70.8090  25
   0  20   3 833.786 75.4264  40
   0  20   3 794.223 71.7709  36
   0  20   4 1712.93 99.3599  26
   0  20   4 1805.43 101.157  25
   0  20  -4 1722.98 99.1113  25
   0  20   4 1752.45 107.643  40
   0  20   4 1693.75 103.771  36
   0  20   5 1193.10 84.7245  40
   0  20   5 1222.71 77.9158  26
   0  20  -5 1216.68 74.4665  25
   0  20   6 488.977 47.5878  26
   0  20   6 586.163 53.6787  36
   0  20   7 1136.95 66.5715  26
   0  20   7 1203.42 69.2673  36
   0  20   7 1098.32 72.1798  40
   0  20   8 162.878 27.9453  36
   0  20   9 1015.78 60.9306  30
   0  21   0-5.64182 39.0536  36
   0  21   0-19.7775 40.4042  25
   0  21   0-23.4908 41.9868  40
   0  21   1 28.7743 41.0902  36
   0  21  -1 60.6097 34.3442  36
   0  21   1 87.6752 40.1509  25
   0  21  -1 38.8400 40.3847  25
   0  21   1 72.0991 45.6121  40
   0  21  -1 54.4467 37.2248  40
   0  21  -2 202.306 33.1808  36
   0  21   2 137.630 46.7271  36
   0  21   2 260.236 47.7169  25
   0  21  -2 232.766 45.2780  25
   0  21   2 127.100 48.8913  40
   0  21   3 15.2145 43.4683  36
   0  21  -3 26.0112 35.6678  25
   0  21   3 52.3946 45.8523  40
   0  21   4 39.9536 40.9167  36
   0  21   4 58.8960 45.4045  40
   0  21  -4 11.9489 31.6764  25
   0  21   4 49.8261 35.0355  26
   0  21   5 180.177 44.4529  40
   0  21  -5 132.591 30.9199  25
   0  21   5 198.220 35.8465  26
   0  21   6 145.418 35.0010  36
   0  21   6 132.058 29.9496  26
   0  21   7 101.754 27.6446  36
   0  22   0 19.4464 32.6571  36
   0  22   0 41.5240 33.2465  25
   0  22   0 14.9875 36.7446  40
   0  22  -1 40.2005 28.9271  36
   0  22   1 19.9847 35.0924  36
   0  22  -1 13.4786 33.9863  25
   0  22   1 4.57977 34.5960  25
   0  22   1 9.64745 38.1287  40
   0  22  -1 21.4328 29.2343  40
   0  22   2 15.4323 35.2646  36
   0  22   2 35.3081 33.6728  25
   0  22  -2 55.8353 34.3093  25
   0  22   2 18.5375 40.3218  40
   0  22   3 31.4307 36.3429  36
   0  22   3-8.41784 40.2809  40
   0  22  -3 35.9380 30.9380  25
   0  22   3-1.30084 31.1664  26
   0  22   4 19.8489 34.3399  36
   0  22   4 14.3469 38.2972  40
   0  22  -4 5.09831 24.3677  25
   0  22   4 4.60463 27.4757  26
   0  22   5 65.3745 35.8435  40
   0  22   5 32.8080 25.4101  26
   0  22   6 50.0742 25.6992  36
   0  22   7 54.4698 29.3443  30
   0  23   0 2.46505 26.9365  36
   0  23   0 17.1778 28.9583  25
   0  23   1 1369.41 77.5854  36
   0  23   1 1229.70 77.3211  40
   0  23  -1 1706.65 84.1267  25
   0  23   1 1763.51 85.4146  25
   0  23   2 147.269 33.0411  36
   0  23   2 63.2716 34.3264  40
   0  23   2 127.891 30.8663  26
   0  23  -2 160.981 30.2923  25
   0  23   3 679.199 46.1110  26
   0  23  -3 581.542 43.5990  25
   0  23   3 530.692 46.9312  36
   0  23   4 366.463 37.4385  36
   0  23   5 237.031 29.4498  36
   0  23   6 304.651 31.6445  30
   1 -23  -3 56.9829 20.2438  23
   1 -23  -2 87.9461 23.4958  23
   1 -23  -1 117.742 25.4282  23
   1 -23   0 24.0431 21.9837  23
   1 -23   0-10.8236 22.1841  28
   1 -23   1 151.263 25.8963  28
   1 -23   2 25.5507 20.3534  23
   1 -23   2 9.12806 21.8106  28
   1 -23   3 64.1323 19.7751  23
   1 -23   3 81.4171 21.5993  28
   1 -22  -5 191.471 27.8299  22
   1 -22  -4 946.110 56.2630  22
   1 -22  -4 895.781 51.7271  23
   1 -22  -3 16.2864 23.9835  22
  -1 -22   3 31.9012 24.3638  23
   1 -22  -3 23.1847 25.0858  23
   1 -22  -2 904.427 57.5038  22
  -1 -22   2 1054.84 61.2714  23
   1 -22  -2 1088.48 62.0267  23
   1 -22  -2 994.299 54.8092  28
   1 -22  -1 211.106 33.3594  23
   1 -22  -1 195.758 29.3110  28
  -1 -22   0 847.747 54.6495  23
   1 -22   0 822.020 55.3476  23
   1 -22   0 788.033 52.8470  28
  -1 -22  -1 625.094 48.0112  23
   1 -22   1 698.878 48.3753  28
   1 -22   2 199.542 30.8497  23
  -1 -22  -2 184.526 27.6011  22
   1 -22   2 251.429 33.6011  28
  -1 -22  -3 673.624 48.2330  22
   1 -22   3 781.013 48.9433  23
   1 -22   3 801.962 50.9835  28
  -1 -22  -4 197.055 28.7884  22
   1 -22   4 237.195 26.5590  23
  -1 -22  -5 384.529 32.5075  22
   1 -21  -7 401.761 33.9477  22
  -1 -21   7 453.425 36.8098  27
  -1 -21   6 179.869 31.6356  27
   1 -21  -5 568.542 44.8580  22
   1 -21  -5 501.142 36.9363  23
  -1 -21   5 522.943 45.6726  27
  -1 -21   4 44.4906 29.3145  27
  -1 -21   4 49.0917 25.3037  23
   1 -21  -4 89.5406 27.4220  23
  -1 -21   4 72.8929 38.5654  41
   1 -21  -3 1351.40 72.7975  23
  -1 -21   3 1326.04 72.5627  23
  -1 -21   3 1153.82 76.7122  41
  -1 -21   3 1253.02 73.9501  28
  -1 -21   2 178.787 34.4027  23
   1 -21  -2 276.896 37.2544  23
   1 -21  -2 210.643 30.9954  28
  -1 -21   2 207.852 37.1252  28
   1 -21  -1 1423.95 80.8293  23
  -1 -21   1 1300.52 77.6143  28
   1 -21  -1 1455.68 77.3433  28
   1 -21   0 268.161 39.6596  23
  -1 -21   0 156.094 36.4909  23
  -1 -21   0 168.325 32.7434  28
   1 -21   0 167.758 36.5765  28
  -1 -21  -1 919.503 60.5115  22
  -1 -21  -1 1091.39 67.2306  23
   1 -21   1 1124.60 67.2004  28
  -1 -21  -2 275.481 36.2090  22
  -1 -21  -2 346.245 40.8780  23
   1 -21   2 311.653 39.9420  23
   1 -21   2 382.001 42.0277  28
  -1 -21  -3 645.546 50.4362  22
   1 -21   3 687.637 51.1876  23
  -1 -21  -3 679.453 50.0743  23
   1 -21   3 792.279 54.8557  28
   1 -21   4 755.569 53.3473  27
  -1 -21  -4 752.640 52.9783  22
   1 -21   4 780.158 49.8411  23
  -1 -21  -5 48.2845 25.1857  22
   1 -21   5 25.6931 28.6697  27
   1 -21   5-11.9205 23.4398  29
   1 -21   5 30.0033 25.3427  28
   1 -21   6 951.310 57.3730  27
  -1 -21  -7 16.5731 17.1022  22
   1 -20  -8 99.0245 22.4752  22
  -1 -20   8 104.560 27.2433  27
   1 -20  -7 438.199 39.8817  22
  -1 -20   7 467.268 42.8982  27
  -1 -20   6 169.309 44.6946  41
  -1 -20   6 137.277 36.2652  27
  -1 -20   5 712.952 57.1209  27
  -1 -20   5 845.273 67.7635  41
   1 -20  -5 696.233 47.9682  23
  -1 -20   5 739.307 47.9340  23
  -1 -20   4 69.0399 35.7521  27
  -1 -20   4 178.200 48.2747  41
  -1 -20   4 160.975 32.7046  23
   1 -20  -4 134.217 31.7177  23
  -1 -20   4 140.618 37.6749  28
  -1 -20   3 480.965 47.1859  27
   1 -20  -3 561.284 48.1244  23
  -1 -20   3 471.449 45.1866  23
  -1 -20   3 414.366 56.3409  41
   1 -20  -3 498.404 40.6496  28
  -1 -20   3 478.896 49.8409  28
  -1 -20   2 431.704 47.1011  23
   1 -20  -2 458.729 46.8814  23
  -1 -20   2 429.086 54.3216  41
  -1 -20   2 470.974 48.9949  28
   1 -20  -2 486.038 43.1866  28
   1 -20  -1 189.938 40.2626  23
  -1 -20   1 151.358 38.5986  28
   1 -20  -1 151.962 36.8194  28
  -1 -20   0 462.091 42.4278  22
   1 -20   0 513.441 48.6253  28
  -1 -20   0 466.690 46.2749  28
  -1 -20   0 471.198 48.3706  23
   1 -20   0 518.754 51.3640  23
  -1 -20  -1 92.9204 35.9869  23
  -1 -20  -1 73.4083 31.2240  22
  -1 -20  -1 72.2689 30.5342  28
   1 -20   1 67.1511 36.5997  28
  -1 -20  -2 264.169 39.9536  22
   1 -20   2 264.565 42.4271  23
   1 -20   2 342.135 44.9848  28
  -1 -20  -2 303.734 42.7557  23
  -1 -20  -3 226.104 38.5493  22
   1 -20   3 253.877 37.2560  23
  -1 -20  -3 281.445 39.2055  23
   1 -20   3 165.701 31.8953  29
   1 -20   3 225.353 39.7513  28
   1 -20   4 195.002 32.2165  23
  -1 -20  -4 195.577 36.0171  22
   1 -20   4 243.730 33.7735  29
   1 -20   5 219.890 33.7951  29
   1 -20   5 248.146 36.5808  28
   1 -20   5 234.134 30.1034  23
  -1 -20  -6-17.8115 27.5982  22
   1 -20   6-6.70156 32.1196  27
   1 -20   6 19.5740 26.4928  29
   1 -20   6 14.6623 24.4224  28
  -1 -20  -7 61.7783 23.2988  22
   1 -20   7 35.1983 27.9563  27
   1 -20   7 38.7434 24.4619  29
   1 -20   8 384.320 35.3267  27
  -1 -20  -8 460.060 32.6439  22
   1 -20   9 81.6454 18.9695  32
  -1 -19  10 35.6894 20.6842  37
   1 -19  -9 162.245 23.8835  22
  -1 -19   9 158.297 29.4232  27
   1 -19  -8 108.072 27.7123  22
  -1 -19   8 48.3711 24.6306  29
  -1 -19   8 66.2526 32.4317  27
  -1 -19   7 427.391 39.6187  29
  -1 -19   7 463.324 49.2837  27
  -1 -19   6 166.682 31.6244  29
  -1 -19   6 134.780 50.8946  41
  -1 -19   6 154.769 41.6158  27
  -1 -19   5 846.145 64.5716  27
  -1 -19   5 881.912 74.7727  41
  -1 -19   5 864.077 55.8185  23
   1 -19  -5 842.185 55.2967  23
  -1 -19   4 158.925 38.5611  28
  -1 -19   4 194.835 43.9278  27
  -1 -19   4 152.876 50.5812  41
  -1 -19   4 150.314 35.0307  23
   1 -19  -4 207.100 37.3562  23
   1 -19  -3 907.615 57.7139  28
  -1 -19   3 943.936 67.3364  28
  -1 -19   3 950.872 66.9273  27
  -1 -19   3 896.326 75.9656  41
  -1 -19   3 941.515 64.4349  23
   1 -19  -3 954.705 66.4892  23
  -1 -19   2 553.876 54.6178  28
   1 -19  -2 496.273 47.0364  28
  -1 -19   2 546.252 48.9545  27
   1 -19  -2 555.895 53.5774  23
  -1 -19   2 595.290 53.1676  23
  -1 -19   2 516.997 61.1971  41
   1 -19  -1 207.875 43.2028  23
  -1 -19   1 132.355 27.3691  22
   1 -19  -1 198.182 38.0705  28
  -1 -19   1 157.247 37.8536  28
  -1 -19   1 92.7813 44.5374  41
  -1 -19   0 414.733 44.5864  22
  -1 -19   0 525.213 53.7744  23
   1 -19   0 442.082 52.7937  23
   1 -19   0 464.606 48.8333  28
  -1 -19   0 523.646 48.5488  28
  -1 -19  -1 198.858 37.9401  22
  -1 -19  -1 249.698 43.7463  23
  -1 -19  -1 252.325 37.2821  28
   1 -19   1 308.039 46.1728  28
   1 -19   1 263.315 35.3740  29
  -1 -19  -2 1226.02 75.7348  23
   1 -19   2 1236.87 77.7971  23
   1 -19   2 1202.64 70.6376  29
   1 -19   2 1325.03 77.9386  28
  -1 -19  -2 1047.89 66.5254  28
  -1 -19  -3 382.102 47.9885  22
   1 -19   3 433.221 45.7720  23
  -1 -19  -3 449.884 47.1053  23
   1 -19   3 434.466 48.1989  28
   1 -19   3 402.338 43.4799  29
  -1 -19  -4 371.549 44.7566  22
  -1 -19  -4 376.207 42.1213  23
   1 -19   4 396.447 42.7641  23
   1 -19   4 346.999 42.4852  29
   1 -19   5 247.519 34.4288  23
   1 -19   5 275.733 40.5014  28
   1 -19   5 240.614 39.1497  29
   1 -19   6 86.6225 31.5765  28
   1 -19   6 125.798 33.2474  29
  -1 -19  -6 105.686 33.9238  22
   1 -19   7 239.471 35.2711  29
   1 -19   7 222.876 31.1807  28
  -1 -19  -7 229.755 34.4598  22
   1 -19   8 382.846 39.2575  27
   1 -19   8 341.925 36.3701  29
  -1 -19  -8 352.861 34.7179  22
   1 -19   9 12.4553 21.2971  29
   1 -19   9 87.4965 24.4299  27
   1 -19  10 165.037 20.9439  37
   1 -19  10 167.256 19.2223  32
  -1 -18  11 399.542 30.1894  37
  -1 -18  10 64.0748 23.7551  29
   1 -18  -9 520.728 39.6798  22
  -1 -18   9 486.016 46.6391  27
  -1 -18   9 456.830 40.8667  29
  -1 -18   8 1050.48 67.1287  27
  -1 -18   8 848.175 59.1713  29
  -1 -18   7 1351.66 83.3036  27
  -1 -18   7 1422.22 95.4009  41
  -1 -18   7 1334.39 77.0982  29
  -1 -18   6 1323.55 91.3515  41
  -1 -18   6 1154.36 65.0459  23
   1 -18  -6 1171.51 65.9075  23
  -1 -18   6 1224.26 75.0439  28
  -1 -18   6 1239.85 73.1421  29
  -1 -18   6 1369.77 83.2470  27
  -1 -18   5 387.417 62.4899  41
   1 -18  -5 388.830 40.2403  23
  -1 -18   5 362.012 40.4623  23
  -1 -18   5 353.445 40.9952  29
  -1 -18   5 359.718 53.7505  27
  -1 -18   4 3217.15 170.232  41
  -1 -18   4 3370.80 154.851  23
   1 -18  -4 3387.56 155.433  23
  -1 -18   4 3523.51 160.615  28
  -1 -18   4 3381.60 161.121  27
  -1 -18   3 140.311 40.8430  27
  -1 -18   3 103.857 51.8903  41
   1 -18  -3 113.594 38.8601  23
  -1 -18   3 128.362 38.0944  23
   1 -18  -3 158.642 32.1303  28
  -1 -18   3 117.125 40.9484  28
  -1 -18   2 3086.60 147.734  27
  -1 -18   2 2863.16 156.401  41
  -1 -18   2 3100.36 149.880  23
   1 -18  -2 3278.10 151.344  23
  -1 -18   2 3306.99 152.204  28
   1 -18  -2 3255.52 146.655  28
  -1 -18   1 236.995 38.1056  27
  -1 -18   1 218.307 34.1528  22
   1 -18  -1 264.150 44.4485  23
  -1 -18   1 234.966 44.2899  28
   1 -18   0 2515.12 127.349  23
  -1 -18   0 2446.65 125.833  23
  -1 -18   0 2553.82 124.080  28
  -1 -18  -1 1171.15 76.6502  23
  -1 -18  -1 1160.18 70.8636  28
  -1 -18  -2 4577.06 205.120  23
   1 -18   2 4724.97 205.591  23
   1 -18   2 4809.82 201.867  29
  -1 -18  -2 4400.25 197.430  28
   1 -18   2 4655.46 205.792  28
   1 -18   3 2044.08 107.843  23
  -1 -18  -3 2063.17 107.839  23
   1 -18   3 2110.19 109.850  28
   1 -18   3 2088.58 106.288  29
   1 -18   3 1939.76 114.169  41
   1 -18   4 2832.37 135.941  23
  -1 -18  -4 2845.40 134.920  23
   1 -18   4 2850.33 137.193  29
   1 -18   4 2990.48 147.961  41
   1 -18   5 1750.42 97.2950  29
   1 -18   5 1939.88 97.1533  28
   1 -18   5 1685.83 90.9753  23
  -1 -18  -5 1736.62 90.4445  23
  -1 -18  -6 61.4429 35.3013  22
   1 -18   6 44.3108 22.7924  23
   1 -18   6 29.7702 33.5547  29
   1 -18   6 53.4616 30.9819  28
  -1 -18  -7 3534.18 156.564  22
   1 -18   7 3449.97 155.342  29
   1 -18   7 3227.07 148.914  28
  -1 -18  -8-4.30513 26.3475  22
   1 -18   8 33.3628 30.8740  29
  -1 -18  -9 1625.65 81.2814  22
   1 -18   9 1788.07 86.0473  29
   1 -18  10 98.8382 23.0303  27
   1 -18  10 117.273 24.2710  32
   1 -18  11 263.592 21.6421  37
  -1 -17  12 25.5016 14.4306  37
  -1 -17  11 364.394 35.3260  37
  -1 -17  11 410.947 32.9279  27
  -1 -17  10 501.948 42.4310  29
  -1 -17  10 503.405 44.5613  27
   1 -17 -10 505.060 35.9471  22
  -1 -17  10 459.940 38.5744  32
  -1 -17   9 633.156 50.8073  29
   1 -17  -9 666.221 47.9517  22
  -1 -17   8 333.584 57.6119  41
  -1 -17   8 319.869 48.0278  27
  -1 -17   8 283.610 40.5885  29
  -1 -17   7 15.6045 53.2057  41
  -1 -17   7-6.36406 43.0699  27
  -1 -17   7 23.4410 34.4599  29
  -1 -17   6 236.321 32.8809  23
  -1 -17   6 366.445 60.9144  41
   1 -17  -6 278.982 33.9487  23
  -1 -17   6 307.851 43.9777  28
  -1 -17   6 314.100 43.7131  29
  -1 -17   5 115.715 32.2569  23
   1 -17  -5 120.827 31.3909  23
  -1 -17   5 76.0405 33.9794  29
  -1 -17   5 99.7083 53.8926  41
  -1 -17   4 1379.07 100.644  41
  -1 -17   4 1451.16 82.9054  23
   1 -17  -4 1497.42 84.5114  23
  -1 -17   4 1469.37 81.6903  29
  -1 -17   4 1510.31 88.3547  28
  -1 -17   3 228.655 40.8001  23
  -1 -17   3 202.948 55.0830  41
   1 -17  -3 289.216 43.0467  23
  -1 -17   3 280.307 44.5289  28
  -1 -17   2 289.963 33.6562  22
   1 -17  -2 365.547 69.5936  18
  -1 -17   2 331.315 45.1753  23
   1 -17  -2 427.890 47.6067  23
  -1 -17   2 364.465 47.5734  27
  -1 -17   2 407.561 47.5540  28
  -1 -17   1 677.815 53.8667  27
  -1 -17   1 697.612 57.4983  28
   1 -17  -1 651.904 58.8048  23
   1 -17  -1 658.364 89.2984  18
   1 -17   0 57.3579 38.4449  23
  -1 -17   0 68.3408 38.6947  23
  -1 -17   0 86.4910 37.2731  28
  -1 -17  -1 757.361 56.8031  28
  -1 -17  -1 764.580 62.2331  23
   1 -17   1 663.339 89.6906  18
  -1 -17  -2 227.502 36.3005  28
  -1 -17  -2 236.549 41.2427  23
   1 -17   2 192.377 41.5451  23
   1 -17   2 189.230 49.2387  41
   1 -17   3 199.478 41.0073  29
  -1 -17  -3 242.158 41.8674  23
   1 -17   3 266.836 41.5563  23
   1 -17   3 217.839 49.7970  41
  -1 -17  -4 835.711 59.3758  23
   1 -17   4 816.776 59.2747  23
   1 -17   4 722.298 60.8687  29
   1 -17   4 774.621 73.6504  41
   1 -17   5 119.790 37.5717  28
   1 -17   5 116.307 38.8549  29
  -1 -17  -5 155.051 33.8980  23
   1 -17   5 133.735 33.3047  23
   1 -17   5 127.397 54.7862  41
  -1 -17  -6 42.5296 33.3966  22
   1 -17   6 42.0896 24.7742  23
   1 -17   6 48.3816 36.1680  29
   1 -17   6 22.7939 32.6255  28
  -1 -17  -7 172.490 38.2988  22
   1 -17   7 181.320 41.9873  29
   1 -17   7 153.985 33.3452  28
  -1 -17  -8 3.67005 28.7027  22
   1 -17   8 50.3290 33.4799  29
   1 -17   8 25.9597 23.5764  28
  -1 -17  -9 793.313 51.5420  22
   1 -17   9 849.462 57.6914  29
   1 -17  10-8.84464 25.6543  27
   1 -17  10-3.69911 24.2318  29
   1 -17  10 1.69846 26.8208  32
  -1 -17 -10 33.3624 16.3435  22
   1 -17  11 23.6091 18.5120  32
   1 -17  11 74.5380 22.3143  37
  -1 -16  12 232.524 27.4482  37
  -1 -16  11 111.499 28.6545  29
  -1 -16  11 167.458 29.7271  27
  -1 -16  11 133.756 32.7025  37
   1 -16 -10 406.424 35.9043  22
  -1 -16  10 417.146 44.9800  27
  -1 -16  10 461.538 44.4319  29
  -1 -16   9 291.012 42.7121  29
  -1 -16   8 133.469 40.1813  29
  -1 -16   8 87.6878 57.0173  41
  -1 -16   7 80.5053 36.9688  29
  -1 -16   7 97.6641 34.4274  28
  -1 -16   7 55.8928 54.4356  41
  -1 -16   6 231.917 41.0631  29
  -1 -16   6 202.716 39.8261  28
  -1 -16   6 244.271 57.8961  41
  -1 -16   6 223.781 31.8479  23
   1 -16  -6 189.582 31.0897  23
  -1 -16   5 604.585 53.4752  29
  -1 -16   5 642.871 50.7119  23
   1 -16  -5 626.921 49.3004  23
  -1 -16   5 559.793 72.0063  41
  -1 -16   4 74.2747 32.0841  29
  -1 -16   4 80.4364 52.1630  41
   1 -16  -4 130.214 35.5366  23
  -1 -16   4 143.356 36.1161  23
  -1 -16   3 248.561 35.1004  29
  -1 -16   3 231.102 41.6459  28
   1 -16  -3 285.247 64.5909  18
   1 -16  -3 303.625 41.2931  23
  -1 -16   3 197.830 40.4780  23
  -1 -16   2 632.136 55.2561  28
   1 -16  -2 633.956 56.2306  23
  -1 -16   2 614.646 54.6037  23
   1 -16  -2 696.813 86.8487  18
  -1 -16   1 212.087 42.0969  28
   1 -16  -1 159.396 58.9344  18
   1 -16  -1 202.487 40.3965  23
  -1 -16   1 186.481 37.4310  27
  -1 -16   0 58.9305 34.2561  28
   1 -16   0 64.5701 56.8749  18
   1 -16   0 76.6725 36.4781  23
  -1 -16   0 2.84442 36.8415  23
  -1 -16  -1 37.4650 28.9289  28
   1 -16   1 76.7401 53.0352  18
  -1 -16  -1-18.4682 35.2309  23
  -1 -16  -2 276.500 43.3296  23
  -1 -16  -2 201.170 35.2278  28
   1 -16   2 250.814 63.8507  18
   1 -16   2 199.197 41.0211  23
   1 -16   2 213.660 47.8666  41
   1 -16   3 265.058 52.9202  41
  -1 -16  -3 228.375 39.5718  23
   1 -16   3 275.483 41.3182  23
  -1 -16  -3 274.959 34.0652  28
   1 -16   4 375.253 44.3517  23
  -1 -16  -4 415.984 45.6038  23
   1 -16   4 387.056 61.2010  41
   1 -16   4 373.569 47.7576  29
   1 -16   5 190.463 57.2416  41
   1 -16   5 227.930 42.4562  29
   1 -16   5 166.517 42.1539  28
  -1 -16  -5 186.039 35.1427  23
   1 -16   5 243.092 37.6399  23
   1 -16   6 281.208 41.0017  28
   1 -16   6 265.668 44.3423  29
   1 -16   6 253.875 33.8477  23
  -1 -16  -7 323.512 45.5857  22
   1 -16   7 311.615 40.1640  28
   1 -16   7 382.134 48.9228  29
  -1 -16  -8 28.1534 31.3174  22
   1 -16   8-13.3476 25.7833  28
   1 -16   8 10.2016 35.1240  29
  -1 -16  -9 4.35898 24.1148  22
   1 -16   9 34.2529 33.1102  29
  -1 -16 -10 38.2067 21.0269  22
   1 -16  10 72.7595 30.2124  29
   1 -16  11 197.601 28.3091  29
   1 -16  11 209.828 31.3689  37
   1 -16  11 260.364 28.8641  27
   1 -16  11 255.923 30.5162  32
   1 -16  12 44.2903 16.1092  37
  -1 -15  12 658.067 44.2910  29
  -1 -15  11-14.4685 30.5311  29
  -1 -15  11 59.9035 29.5077  27
  -1 -15  11-3.82361 24.2018  38
  -1 -15  10 909.385 64.3986  29
   1 -15 -10 804.581 54.3673  22
  -1 -15  10 1002.34 66.2228  27
  -1 -15  10 930.941 59.3830  38
  -1 -15   9 577.110 55.6176  29
  -1 -15   9 526.945 50.3383  38
  -1 -15   8 1904.99 104.033  29
  -1 -15   8 1980.78 119.468  41
  -1 -15   8 1717.85 99.1882  38
  -1 -15   7 1677.19 95.2250  29
  -1 -15   7 1538.52 88.9357  28
  -1 -15   7 1617.20 108.702  41
  -1 -15   7 1592.42 92.9399  38
  -1 -15   6 1145.05 75.4816  29
  -1 -15   6 1218.90 75.5556  28
  -1 -15   6 1207.78 93.4613  41
  -1 -15   6 1191.70 66.3567  23
   1 -15  -6 1160.16 65.7321  23
  -1 -15   6 1019.72 74.9500  38
  -1 -15   5 2440.18 116.699  23
   1 -15  -5 2467.16 115.553  23
  -1 -15   5 2518.03 122.173  29
  -1 -15   5 2465.86 123.738  28
  -1 -15   5 2204.10 134.537  41
  -1 -15   4 70.6391 31.8864  29
   1 -15  -4 88.2972 50.1772  18
   1 -15  -4 72.6534 29.6621  23
  -1 -15   4 106.167 34.3070  23
   1 -15  -3 6433.70 268.634  23
  -1 -15   3 6345.28 268.607  23
  -1 -15   3 6365.90 265.634  29
  -1 -15   3 6478.75 271.065  28
   1 -15  -3 6289.54 314.681  18
  -1 -15   2 163.224 37.1839  23
   1 -15  -2 167.686 38.9978  23
  -1 -15   2 181.753 29.7945  29
  -1 -15   2 173.195 40.1411  28
   1 -15  -2 160.028 55.3058  18
   1 -15  -1 3782.65 169.736  23
  -1 -15   1 3691.97 167.814  28
   1 -15  -1 3656.34 210.027  18
   1 -15   0 1606.23 91.3099  23
  -1 -15   0 1651.68 91.4516  23
  -1 -15   0 1629.98 84.4504  27
  -1 -15   0 1585.90 87.5733  28
   1 -15   0 1689.39 126.902  18
  -1 -15  -1 5869.62 249.331  23
  -1 -15  -1 6073.77 246.272  28
   1 -15   1 5227.44 288.786  18
  -1 -15  -2 5734.47 240.055  28
   1 -15   2 6179.41 293.179  18
  -1 -15  -2 6031.74 246.395  23
   1 -15   2 5773.80 246.172  23
   1 -15   2 5378.28 250.494  41
  -1 -15  -3 7878.72 322.196  28
   1 -15   3 7929.98 374.180  18
  -1 -15  -3 8562.89 330.663  23
   1 -15   3 8158.53 330.890  23
   1 -15   3 7392.55 337.291  41
   1 -15   4 2255.64 111.075  23
  -1 -15  -4 2111.24 109.492  23
   1 -15   4 2057.69 124.282  41
   1 -15   4 2346.69 113.553  29
  -1 -15  -5 1169.33 73.1005  23
   1 -15   5 1309.85 75.0958  23
   1 -15   5 1362.04 93.6667  41
   1 -15   5 1398.98 82.0492  29
   1 -15   5 1266.77 79.9175  28
   1 -15   6 3122.03 149.777  23
   1 -15   6 3605.10 163.052  29
   1 -15   6 3471.03 156.507  28
   1 -15   6 3750.54 175.710  41
   1 -15   7 17.4447 39.0052  29
   1 -15   7 17.7971 31.0264  28
   1 -15   8 4815.09 215.469  28
   1 -15   8 5414.75 229.356  29
  -1 -15  -8 5524.86 226.813  22
   1 -15   9 217.588 41.4560  29
  -1 -15  -9 203.891 33.2645  22
   1 -15  10 2108.74 106.045  29
  -1 -15 -10 2057.94 97.2780  22
   1 -15  11 626.218 46.4852  29
   1 -15  11 654.357 50.3906  37
   1 -15  11 590.173 44.1613  27
   1 -15  11 591.162 46.3579  32
   1 -15  12 862.081 46.8785  32
   1 -15  12 908.073 50.2386  37
  -1 -14  12 240.840 33.9228  29
  -1 -14  12 302.159 30.4077  38
  -1 -14  12 289.551 31.6139  27
  -1 -14  11 112.295 35.8297  29
  -1 -14  11 114.239 32.6151  38
  -1 -14  11 83.9954 31.0765  32
  -1 -14  11 102.281 33.3709  27
  -1 -14  10 478.081 50.7494  29
   1 -14 -10 369.820 38.3653  22
  -1 -14  10 465.520 49.0384  38
  -1 -14  10 512.502 52.4223  27
  -1 -14   9 76.5782 40.4315  29
  -1 -14   9 101.742 55.6018  41
  -1 -14   9 110.601 39.4085  38
  -1 -14   8 1099.93 75.5323  29
  -1 -14   8 1056.46 89.1732  41
  -1 -14   8 1028.28 74.5781  38
  -1 -14   7 269.270 46.9298  29
  -1 -14   7 222.304 39.2641  28
  -1 -14   7 260.805 61.9799  41
  -1 -14   7 241.880 45.5525  38
  -1 -14   6 108.681 35.8537  28
  -1 -14   6 95.1925 38.1122  29
  -1 -14   6 64.5535 52.9511  41
  -1 -14   6 88.5930 26.4691  23
   1 -14  -6 76.4048 25.6866  23
  -1 -14   6 80.9893 41.3470  38
  -1 -14   5 140.276 39.3855  38
  -1 -14   5 169.617 38.1769  28
  -1 -14   5 162.799 38.1885  29
   1 -14  -5 113.370 49.5078  18
  -1 -14   5 117.959 54.8881  41
   1 -14  -5 130.870 29.9374  23
  -1 -14   5 126.685 30.7063  23
  -1 -14   4 604.555 51.1752  23
   1 -14  -4 710.056 52.7127  23
  -1 -14   4 706.839 53.2795  29
   1 -14  -4 680.615 80.8267  18
   1 -14  -3 729.566 54.0640  23
  -1 -14   3 645.222 50.8258  23
  -1 -14   3 603.475 53.5374  28
  -1 -14   3 679.609 49.3014  29
   1 -14  -3 508.486 72.9994  18
   1 -14  -2 1898.47 101.269  23
  -1 -14   2 2021.79 100.483  23
  -1 -14   2 1986.48 95.1286  29
  -1 -14   2 1973.83 101.816  28
   1 -14  -2 1991.98 137.468  18
   1 -14  -1 133.132 34.3514  23
  -1 -14   1 129.251 34.0606  28
   1 -14  -1 84.5258 51.9610  18
   1 -14   0 211.935 37.6664  23
  -1 -14   0 196.758 36.3033  23
  -1 -14   0 168.860 33.0623  28
   1 -14   0 212.826 56.5410  18
  -1 -14  -1 1956.36 99.7766  23
  -1 -14  -1 1920.99 95.4932  28
  -1 -14  -2 545.037 42.9029  28
   1 -14   2 444.366 71.0212  18
   1 -14   2 477.206 48.7507  23
  -1 -14  -2 516.891 47.7773  23
   1 -14   2 547.688 54.1111  41
  -1 -14  -3 250.547 38.6798  23
  -1 -14  -3 265.353 32.7766  28
   1 -14   3 323.177 41.9219  23
   1 -14   3 285.793 53.4593  41
   1 -14   3 337.287 59.4662  18
  -1 -14  -4 172.641 35.5623  23
   1 -14   4 226.081 52.4769  18
   1 -14   4 178.075 36.5833  23
   1 -14   4 166.281 50.9569  41
   1 -14   5 47.2095 51.3209  41
  -1 -14  -5 16.7966 28.2642  23
   1 -14   5-18.6192 28.8825  23
   1 -14   5-1.41935 36.9163  29
   1 -14   6 37.1144 51.8556  41
   1 -14   6 61.7616 33.9198  28
   1 -14   6 25.8555 35.8169  29
  -1 -14  -6 59.9556 27.1616  23
   1 -14   6 67.5063 27.7112  23
   1 -14   7 982.154 72.5484  29
   1 -14   7 1059.62 65.6627  28
  -1 -14  -8 313.281 43.4049  22
   1 -14   8 280.930 49.0130  29
   1 -14   8 302.390 36.0861  28
  -1 -14  -9 289.513 37.7212  22
   1 -14   9 249.980 46.3390  29
  -1 -14 -10 35.5039 24.4299  22
   1 -14  10 34.7122 34.5658  29
   1 -14  11 94.0431 31.4779  29
   1 -14  11 132.465 36.6500  37
   1 -14  11 123.002 31.6349  27
   1 -14  11 124.367 34.2830  32
   1 -14  12 153.944 27.9394  32
   1 -14  12 163.572 30.2303  37
   1 -14  13 341.914 25.5661  37
  -1 -13  13 530.428 36.0944  38
  -1 -13  12 390.559 41.8920  29
  -1 -13  12 358.862 38.6903  38
  -1 -13  12 305.270 34.0624  27
  -1 -13  11 681.671 57.8186  29
  -1 -13  11 721.872 55.8199  38
  -1 -13  11 581.945 50.5576  32
  -1 -13  11 696.518 54.3012  27
  -1 -13  10 1315.01 80.4089  38
   1 -13 -10 1130.75 69.0541  22
  -1 -13  10 1308.07 80.1831  27
  -1 -13  10 1283.18 81.8015  29
  -1 -13   9 875.265 71.2533  29
  -1 -13   9 1022.28 72.8728  38
  -1 -13   8 1179.59 73.7704  28
  -1 -13   8 1445.76 87.3537  29
  -1 -13   8 1293.35 97.3189  41
  -1 -13   8 1377.94 85.4783  38
  -1 -13   7 27.7967 36.9622  29
  -1 -13   7 25.9222 31.2101  28
  -1 -13   7-2.07524 56.6682  41
  -1 -13   7 51.5567 40.5310  38
  -1 -13   6 1580.35 87.5267  29
  -1 -13   6 1454.77 83.3954  28
  -1 -13   6 1425.75 99.7709  41
   1 -13  -6 1432.79 74.4075  23
  -1 -13   6 1473.37 75.1116  23
  -1 -13   6 1343.66 86.9022  38
  -1 -13   5 1836.93 93.1338  29
  -1 -13   5 1787.30 92.1519  28
   1 -13  -5 1798.85 119.203  18
  -1 -13   5 1609.85 85.8568  23
   1 -13  -5 1738.65 86.4317  23
  -1 -13   5 1548.87 94.3814  38
  -1 -13   4 2985.44 137.265  23
   1 -13  -4 3054.51 137.334  23
  -1 -13   4 3092.11 138.996  29
   1 -13  -4 2996.20 173.478  18
  -1 -13   3 342.728 40.7125  23
   1 -13  -3 356.174 38.5825  23
  -1 -13   3 381.411 42.1666  28
  -1 -13   3 366.473 37.6059  29
   1 -13  -3 395.144 62.4229  18
  -1 -13   2 652.173 49.9236  23
   1 -13  -2 705.449 51.3779  23
  -1 -13   2 638.859 51.0374  28
  -1 -13   2 652.731 45.5054  29
   1 -13  -2 742.520 77.3708  18
   1 -13  -1 152.609 33.6970  23
   1 -13  -1 145.724 52.1224  18
   1 -13   0 770.883 55.6600  23
  -1 -13   0 799.404 54.7261  23
   1 -13   0 730.635 79.8044  18
  -1 -13  -1 865.481 56.5200  23
  -1 -13  -1 775.417 52.5381  28
  -1 -13  -2 257.629 32.5270  28
   1 -13   2 170.101 54.3541  18
   1 -13   2 222.513 36.4289  23
  -1 -13  -2 257.037 36.7652  23
   1 -13   2 225.670 45.8300  41
  -1 -13  -3 929.841 53.9309  28
  -1 -13  -3 986.150 60.9013  23
   1 -13   3 996.210 60.8939  23
   1 -13   3 857.528 71.1493  41
   1 -13   3 1054.75 89.3408  18
  -1 -13  -4 215.567 34.6263  23
   1 -13   4 170.266 47.2891  18
   1 -13   4 236.850 34.2469  23
   1 -13   4 245.411 52.3011  41
  -1 -13  -5 731.859 51.7383  23
   1 -13   5 717.888 52.1663  23
   1 -13   5 657.554 69.8611  41
   1 -13   5 784.951 58.7191  29
   1 -13   6 60.2129 52.1455  41
  -1 -13  -6 49.5975 25.3470  23
   1 -13   6 63.5964 25.6124  23
   1 -13   6 76.4190 35.6218  29
   1 -13   6 63.4141 30.8160  28
   1 -13   7 81.6246 56.0807  41
   1 -13   7 61.4560 30.6323  28
   1 -13   7 119.163 43.3172  29
  -1 -13  -8 267.302 40.5732  22
   1 -13   8 194.623 32.1299  28
   1 -13   8 188.064 44.1349  29
  -1 -13  -9 207.281 35.8257  22
   1 -13   9 167.022 43.5826  29
  -1 -13 -10 491.912 40.4373  22
   1 -13  10 501.086 53.5989  29
   1 -13  11 32.6932 35.9246  32
   1 -13  11-7.76621 35.5407  37
   1 -13  12 251.393 33.4635  32
   1 -13  12 196.553 35.1340  37
   1 -13  13 59.9680 21.6941  37
  -1 -12  13 533.585 41.3153  38
  -1 -12  12 85.9480 28.3371  27
  -1 -12  12 102.240 35.2542  38
  -1 -12  12 70.0620 33.4612  29
  -1 -12  11 907.367 64.1049  38
  -1 -12  11 754.675 58.0187  32
  -1 -12  11 798.857 59.9579  27
  -1 -12  11 788.389 63.9495  29
  -1 -12  10 355.666 52.6708  29
  -1 -12  10 369.137 50.7564  38
  -1 -12   9 1355.43 86.6303  29
  -1 -12   9 1275.37 86.3672  38
  -1 -12   8 884.206 69.4579  29
  -1 -12   8 834.439 57.6114  28
  -1 -12   8 947.471 70.7412  38
  -1 -12   7 2863.10 135.221  29
  -1 -12   7 2689.70 126.829  28
  -1 -12   7 2760.51 145.839  41
  -1 -12   7 2597.67 136.103  38
  -1 -12   6 1677.19 98.6355  38
   1 -12  -6 1579.11 109.794  18
  -1 -12   6 1951.07 97.5124  29
  -1 -12   6 1880.06 93.1759  28
   1 -12  -6 1678.89 83.5916  23
  -1 -12   6 1730.59 83.7996  23
  -1 -12   6 1671.47 104.668  41
  -1 -12   5 256.796 36.5838  29
  -1 -12   5 266.898 37.8841  28
   1 -12  -5 217.471 48.5556  18
   1 -12  -5 276.118 31.7654  23
  -1 -12   5 207.161 29.7561  23
  -1 -12   5 259.876 43.7119  38
   1 -12  -4 7169.62 292.639  23
  -1 -12   4 7187.34 293.378  23
  -1 -12   4 7446.63 295.919  29
   1 -12  -4 6884.72 328.275  18
   1 -12  -3 1624.64 82.4591  23
  -1 -12   3 1544.76 82.7219  23
  -1 -12   3 1643.38 84.3823  28
  -1 -12   3 1720.45 82.6619  29
   1 -12  -3 1556.29 111.328  18
  -1 -12   2 10430.4 422.585  23
   1 -12  -2 10868.8 423.253  23
   1 -12  -2 10583.8 459.230  18
   1 -12  -1 1539.66 79.7774  23
   1 -12  -1 1482.12 108.116  18
   1 -12   0 1385.63 76.2312  23
  -1 -12   0 1529.11 78.1396  23
   1 -12   0 1432.20 105.806  18
  -1 -12  -1 5099.24 211.053  23
  -1 -12  -1 4908.93 211.829  19
  -1 -12  -2 2425.90 113.177  23
   1 -12   2 2442.36 113.009  23
  -1 -12  -2 2360.69 108.597  28
   1 -12   2 2416.60 143.331  18
  -1 -12  -3 3481.42 148.555  28
   1 -12   3 3526.08 185.778  18
   1 -12   3 3463.11 164.155  41
   1 -12   3 3583.03 154.590  23
  -1 -12  -3 3535.98 154.920  23
   1 -12   4 3131.79 171.003  18
   1 -12   4 3200.66 140.979  23
  -1 -12  -4 3120.13 140.357  23
   1 -12   4 3111.73 153.130  41
   1 -12   5 3665.42 152.705  29
   1 -12   5 2940.55 168.649  18
  -1 -12  -5 3280.71 144.711  23
   1 -12   5 3140.82 144.318  23
   1 -12   5 3412.65 163.945  41
   1 -12   6 242.998 30.5637  23
  -1 -12  -6 240.294 30.5220  23
   1 -12   6 201.853 55.3987  41
   1 -12   6 202.826 36.6505  28
   1 -12   6 283.945 42.9222  29
   1 -12   7 4187.47 194.108  41
   1 -12   7 3706.85 169.780  28
   1 -12   7 4011.15 180.098  29
  -1 -12  -8-5.77127 31.5508  22
   1 -12   8-22.3313 42.2141  29
   1 -12   8 2.94161 24.3647  28
  -1 -12  -9 3012.17 141.052  22
   1 -12   9 2968.04 149.335  29
   1 -12   9 3107.79 143.827  38
   1 -12  10 392.339 43.8285  38
  -1 -12 -10 399.166 38.1878  22
   1 -12  11 1453.48 82.8102  32
   1 -12  11 1369.25 76.9778  38
   1 -12  12 790.167 55.0501  32
   1 -12  12 749.879 56.2004  37
   1 -12  12 802.747 54.9108  29
   1 -12  13 597.685 37.5492  32
   1 -12  13 554.592 40.5092  37
  -1 -11  13 46.9761 31.2581  38
  -1 -11  12 672.707 55.1833  38
  -1 -11  12 564.950 46.6565  32
  -1 -11  12 551.794 44.1964  27
  -1 -11  12 559.965 52.6507  29
  -1 -11  11 217.966 46.1182  38
  -1 -11  11 233.572 40.8150  32
  -1 -11  11 253.665 42.0297  27
  -1 -11  11 215.089 44.7331  29
  -1 -11  10 640.089 62.7327  29
  -1 -11  10 637.409 62.1476  38
  -1 -11   9 1750.64 103.923  29
  -1 -11   9 2048.71 116.253  41
  -1 -11   9 1804.73 107.801  38
  -1 -11   8 143.770 30.9621  28
  -1 -11   8 196.054 42.7697  29
  -1 -11   8 144.738 44.5965  38
  -1 -11   7 1536.26 85.1405  29
  -1 -11   7 1428.87 76.5244  28
  -1 -11   6 283.000 45.3706  38
   1 -11  -6 288.761 46.4580  18
  -1 -11   6 344.163 38.4677  28
  -1 -11   6 285.623 41.1625  29
  -1 -11   6 409.938 32.1654  23
  -1 -11   6 315.950 52.5975  41
  -1 -11   5 2038.08 96.4482  28
  -1 -11   5 1945.39 98.6133  29
   1 -11  -5 1945.98 119.476  18
  -1 -11   5 1905.95 91.3057  23
   1 -11  -5 1965.97 91.0851  23
  -1 -11   5 1907.98 102.358  38
   1 -11  -4 71.8664 26.0919  23
  -1 -11   4 27.9012 23.4928  23
   1 -11  -4 18.4846 36.8344  18
  -1 -11   4 73.1577 26.4687  29
  -1 -11   4 40.5416 30.6350  28
  -1 -11   3 9412.05 382.894  23
   1 -11  -3 9376.76 382.999  23
   1 -11  -3 9503.50 415.837  18
  -1 -11   3 10259.6 384.356  29
   1 -11  -2 230.851 50.7412  18
   1 -11  -2 207.841 31.3185  23
  -1 -11   2 222.596 31.4425  23
   1 -11  -1 7347.93 322.576  18
  -1 -11   1 6739.02 287.749  19
   1 -11  -1 7523.59 289.312  23
   1 -11   0 3362.45 172.444  18
  -1 -11   0 3137.53 171.263  18
  -1 -11   0 3199.76 141.760  19
   1 -11   0 3208.08 141.953  23
  -1 -11   0 3339.25 142.108  23
  -1 -11  -1 5327.57 220.149  19
  -1 -11  -1 4933.57 244.402  18
  -1 -11  -1 5190.85 215.524  23
   1 -11   2 8125.93 340.288  18
  -1 -11  -2 7756.19 307.259  23
   1 -11   2 7315.15 306.762  23
   1 -11   3 5718.71 267.385  18
   1 -11   3 5651.39 238.248  23
  -1 -11  -3 5945.68 238.603  23
   1 -11   4 2563.89 148.239  18
  -1 -11  -4 2762.77 122.676  23
   1 -11   4 2665.39 123.110  23
   1 -11   4 2951.92 137.095  41
   1 -11   5 758.000 68.5772  18
   1 -11   5 791.622 54.8168  29
   1 -11   5 760.558 66.5195  41
  -1 -11  -5 694.014 46.9518  23
   1 -11   5 780.878 49.6239  23
   1 -11   6 2945.38 133.347  29
   1 -11   6 3109.96 146.900  41
  -1 -11  -6 2630.46 121.441  23
   1 -11   6 2706.24 122.683  23
   1 -11   7 277.144 59.1803  41
   1 -11   7 269.607 42.9772  29
   1 -11   7 230.913 33.9902  28
  -1 -11  -8 2350.55 115.552  22
   1 -11   8 2277.78 119.682  29
   1 -11   8 2195.82 105.382  28
   1 -11   8 2412.26 118.106  38
  -1 -11  -9 405.310 43.0410  22
   1 -11   9 465.757 50.9956  38
  -1 -11 -10 559.937 44.6708  22
   1 -11  10 652.104 56.5153  38
   1 -11  11 231.868 40.9022  38
   1 -11  11 198.759 43.3059  32
   1 -11  11 212.603 43.0272  29
   1 -11  12 443.945 41.7576  38
   1 -11  12 447.572 48.3187  37
   1 -11  12 408.878 44.4727  32
   1 -11  12 452.823 44.1283  29
   1 -11  13 210.916 32.7714  37
   1 -11  13 222.237 29.7616  32
   1 -11  13 155.558 28.7745  29
   1 -11  14 138.278 20.2007  37
  -1 -10  15 4.22337 15.4633  37
  -1 -10  14 1279.48 68.7499  37
  -1 -10  14 1264.96 67.9165  38
  -1 -10  13 173.808 37.6723  38
  -1 -10  12 1099.04 71.9004  38
  -1 -10  12 885.752 57.7413  27
  -1 -10  12 1036.21 62.3127  32
  -1 -10  12 854.737 66.6134  29
  -1 -10  11 1135.21 78.0600  38
  -1 -10  11 993.639 66.3404  27
  -1 -10  11 867.765 65.0594  32
  -1 -10  11 1015.11 74.0195  29
  -1 -10  10 1263.03 85.8669  29
  -1 -10  10 1273.56 86.9822  38
  -1 -10   9 2611.34 135.434  29
  -1 -10   9 2628.18 137.580  38
  -1 -10   9 2888.52 146.618  41
  -1 -10   8 1114.75 65.2395  28
  -1 -10   8 1216.30 78.9784  29
  -1 -10   8 1133.34 81.4713  38
  -1 -10   7 4922.34 229.744  38
  -1 -10   7 5349.19 219.376  28
  -1 -10   7 5644.72 229.344  29
  -1 -10   7 4855.24 255.335   5
  -1 -10   6 161.581 44.2171   5
  -1 -10   6 117.596 41.0240  38
  -1 -10   6 109.056 43.8428  41
  -1 -10   6 123.874 21.8356  23
  -1 -10   6 142.699 35.6278  29
  -1 -10   6 123.570 30.5775  28
   1 -10  -6 181.025 37.9104  18
  -1 -10   5 2351.93 106.025  28
  -1 -10   5 2325.84 108.431  29
   1 -10  -5 2383.22 127.828  18
   1 -10  -5 2085.49 99.4176  23
  -1 -10   5 2248.48 100.903  23
  -1 -10   4 3144.04 132.239  29
  -1 -10   4 2980.62 131.349  28
   1 -10  -4 2919.54 155.258  18
  -1 -10   4 2843.10 126.844  23
   1 -10  -4 2880.01 127.426  23
  -1 -10   3 5910.85 222.695  29
   1 -10  -3 5296.43 248.661  18
  -1 -10   3 5091.58 220.863  23
   1 -10  -3 5355.22 221.384  23
   1 -10  -2 4539.24 216.191  18
  -1 -10   2 4534.86 214.924  18
  -1 -10   2 4411.81 186.720  23
   1 -10  -2 4604.35 187.247  23
   1 -10  -1 4335.88 211.236  18
  -1 -10   1 4353.28 185.392  19
   1 -10  -1 4522.60 184.423  23
  -1 -10   0 7567.76 332.615  18
   1 -10   0 7372.60 332.974  18
  -1 -10   0 7539.86 306.985  19
   1 -10   0 7553.25 303.955  23
  -1 -10   0 7819.44 304.630  23
  -1 -10  -1 270.315 50.1867  18
  -1 -10  -1 264.040 32.1413  23
  -1 -10  -2 3699.24 190.398  18
   1 -10   2 3923.93 190.704  18
  -1 -10  -2 4077.45 164.996  23
   1 -10   2 3784.04 163.993  23
   1 -10   3 3841.41 191.882  18
  -1 -10  -3 4102.11 167.273  23
   1 -10   3 3853.60 166.708  23
   1 -10   4 1786.55 105.760  18
   1 -10   4 1693.96 81.7057  23
  -1 -10  -4 1680.07 82.4558  23
   1 -10   5 1794.40 97.3862  41
   1 -10   5 1851.27 88.0730  29
   1 -10   5 1612.59 99.4782  18
   1 -10   5 1671.61 79.5689  23
  -1 -10  -5 1598.63 78.8654  23
   1 -10   6 120.062 45.1851   5
   1 -10   6 137.471 24.2080  23
   1 -10   6 204.163 35.0775  29
   1 -10   6 170.457 49.2248  41
   1 -10   7 1512.72 83.9346  38
   1 -10   7 1411.77 83.8498  29
   1 -10   7 1345.66 72.5736  28
   1 -10   7 1130.45 105.466   5
   1 -10   7 1669.35 99.6388  41
   1 -10   8 394.764 47.9360  38
   1 -10   8 381.310 34.3143  28
   1 -10   9 550.719 54.9380  38
  -1 -10  -9 461.810 43.4657  22
   1 -10  10 508.893 53.7986  31
  -1 -10 -10 437.733 39.3455  22
   1 -10  10 470.057 53.2246  38
   1 -10  11 253.144 44.2805  38
   1 -10  11 318.569 49.6152  37
   1 -10  11 294.782 45.9800  32
   1 -10  11 273.482 44.7293  29
   1 -10  12 290.464 41.7994  38
   1 -10  12 265.949 44.6479  37
   1 -10  12 320.841 43.1028  32
   1 -10  12 247.156 39.3038  29
   1 -10  13 26.3314 29.8815  37
   1 -10  13-6.03263 27.5191  32
   1 -10  13-4.71960 24.8047  29
   1 -10  14 264.988 27.9591  37
  -1  -9  15 59.4278 20.0231  37
  -1  -9  14 237.955 36.5166  37
  -1  -9  14 278.362 36.6508  38
  -1  -9  13 128.686 39.9749  38
  -1  -9  13 154.521 40.1890  37
  -1  -9  12 106.024 34.3318  32
  -1  -9  12 115.421 39.7967  11
  -1  -9  12 89.2878 42.8429  38
  -1  -9  11 378.442 52.5340  11
  -1  -9  11 273.854 51.7675  38
  -1  -9  11 176.214 27.6189   7
  -1  -9  11 277.060 32.0062   9
  -1  -9  11 268.488 40.5773  27
  -1  -9  11 288.275 64.5174  42
  -1  -9  11 283.371 41.5560  32
  -1  -9  11 255.134 48.9479  29
  -1  -9  10 22.1905 43.0306  11
  -1  -9  10 10.6291 41.0082  38
  -1  -9  10 1.79656 20.9854   7
  -1  -9  10-17.8283 38.0561  42
  -1  -9  10 22.3848 23.1431   9
  -1  -9  10 5.05404 40.9454  29
  -1  -9  10-5.10161 52.3958   5
  -1  -9   9 1002.32 76.9526  11
  -1  -9   9 1032.04 58.7039   9
  -1  -9   9 1075.45 76.0779  29
  -1  -9   9 1048.95 77.9805  38
  -1  -9   9 976.198 57.6691   7
  -1  -9   9 1063.19 109.016   5
  -1  -9   9 1146.60 82.7080  41
  -1  -9   9 1046.67 73.2247  42
  -1  -9   8 94.5244 40.4998   1
  -1  -9   8 74.7523 40.0882  38
  -1  -9   8 88.9425 44.0403  41
  -1  -9   8 59.7295 49.6555   5
  -1  -9   8 57.3946 37.9838  29
  -1  -9   7 1222.80 93.4527   1
  -1  -9   7 1320.12 84.4635  38
  -1  -9   7 1372.63 89.6928  41
  -1  -9   7 1234.39 105.442   5
  -1  -9   7 1450.84 72.2818  28
  -1  -9   7 1566.55 81.9198  29
  -1  -9   6 525.550 40.7790  28
  -1  -9   6 547.598 45.7824  29
  -1  -9   6 513.599 64.0313   5
   1  -9  -6 453.227 48.9375  18
  -1  -9   6 614.854 57.2852   1
  -1  -9   5 1156.58 75.5492   1
   1  -9  -5 1312.41 85.0785  18
  -1  -9   5 1260.09 86.0959   5
   1  -9  -5 1282.68 62.1489  23
  -1  -9   5 1213.67 62.1170  23
  -1  -9   5 1339.24 70.5798  29
  -1  -9   5 1312.58 68.1724  28
   1  -9  -4 146.996 41.7580  18
  -1  -9   4 107.924 31.5158   5
  -1  -9   4 184.551 29.3113  29
  -1  -9   4 191.565 30.5922  28
  -1  -9   4 125.203 24.7479  23
   1  -9  -4 208.457 26.0416  23
  -1  -9   3 3843.08 152.561  29
  -1  -9   3 3536.12 150.477  23
   1  -9  -3 3558.08 150.845  23
   1  -9  -3 3354.29 173.875  18
   1  -9  -2 1367.12 64.9889  23
  -1  -9   2 1274.87 64.4415  23
   1  -9  -2 1250.44 86.5412  18
  -1  -9   2 1151.51 66.7344  19
  -1  -9   2 1356.00 88.2621  18
  -1  -9   1 7385.73 302.769  23
   1  -9  -1 7728.57 303.043  23
  -1  -9   1 7740.79 306.291  19
   1  -9  -1 7834.24 329.574  18
   1  -9   0 986.517 56.5810  23
  -1  -9   0 1099.29 57.3824  23
  -1  -9   0 1178.71 59.5664  19
  -1  -9   0 1028.04 79.8671  18
   1  -9   0 1046.58 79.7928  18
  -1  -9  -1 4590.02 185.446  23
  -1  -9  -1 4260.74 208.598  18
  -1  -9  -2 4782.11 172.206  23
   1  -9   2 4222.34 170.225  23
   1  -9   2 4433.13 196.308  18
  -1  -9  -2 4453.88 198.605  18
   1  -9   3 768.499 48.3547  23
  -1  -9  -3 773.274 48.9246  23
   1  -9   3 886.704 68.9410  18
   1  -9   4 2892.78 128.687  23
  -1  -9  -4 3031.44 129.055  23
   1  -9   4 3056.15 153.377   5
   1  -9   4 3237.90 152.887  18
   1  -9   4 3035.66 141.401   1
   1  -9   5 659.370 42.9991  23
  -1  -9  -5 628.292 41.3943  23
   1  -9   5 859.219 77.6624   5
   1  -9   5 683.362 58.5405  18
   1  -9   5 839.329 62.1951   1
   1  -9   6 4069.84 170.198  29
   1  -9   6 3635.91 187.399   1
   1  -9   6 4320.14 181.066  41
   1  -9   6 3648.53 158.649  23
   1  -9   6 3550.99 203.958   5
   1  -9   7 761.685 59.7396  38
   1  -9   7 676.120 46.9409  28
   1  -9   7 665.674 66.0652  41
   1  -9   7 1052.22 81.4847   1
   1  -9   7 986.086 97.2491   5
   1  -9   8 1007.83 56.3203  28
   1  -9   8 1036.39 106.309   5
   1  -9   8 1274.08 75.1921  38
   1  -9   8 990.184 90.8245   1
  -1  -9  -9 188.133 32.7963  22
   1  -9   9 391.539 33.4523   7
   1  -9   9 380.926 79.2744   5
   1  -9   9 337.577 54.1920  11
   1  -9   9 199.543 51.5029  31
   1  -9   9 197.655 45.7718  38
   1  -9   9 339.572 35.0642   9
   1  -9  10 313.015 35.3184   9
   1  -9  10 308.598 55.4419  11
   1  -9  10 309.229 54.6849  31
   1  -9  10 309.725 49.5398  29
   1  -9  10 384.555 34.9119   7
   1  -9  10 292.157 48.2306  38
   1  -9  11 220.297 47.1357  37
   1  -9  11 219.351 45.0695  38
   1  -9  11 243.181 46.2744  32
   1  -9  11 182.220 29.4637   9
   1  -9  11 300.998 49.4674  11
   1  -9  11 182.429 42.5453  29
   1  -9  11 216.161 48.1031  31
   1  -9  11 227.728 28.2349   7
   1  -9  12 275.439 41.1328  43
   1  -9  12 361.418 48.1456  37
   1  -9  12 371.278 47.4459  38
   1  -9  12 436.110 47.1818  32
   1  -9  12 339.823 43.0140  29
   1  -9  13 330.898 42.3350  37
   1  -9  13 421.868 40.2600  32
   1  -9  13 319.304 37.7589  29
   1  -9  14 203.995 28.8414  37
  -1  -8  15 324.284 31.8487  37
  -1  -8  14 54.0669 31.8820  37
  -1  -8  14 62.6282 33.1947  38
  -1  -8  13 1563.77 91.8512  11
  -1  -8  13 1393.88 88.2609  37
  -1  -8  13 1622.34 91.1107  38
  -1  -8  12 113.584 43.8763  38
  -1  -8  12 84.9978 44.7242  37
  -1  -8  12 115.792 26.7315   9
  -1  -8  12 121.733 34.9654  32
  -1  -8  12 118.410 49.2088  11
  -1  -8  12 61.3756 33.5153  31
  -1  -8  12 93.4401 24.9184   7
  -1  -8  11 1626.73 94.9681  38
  -1  -8  11 1237.04 70.9235   7
  -1  -8  11 1418.56 134.877   5
  -1  -8  11 1314.27 73.8904   9
  -1  -8  11 1541.88 93.4447  42
  -1  -8  11 1308.43 94.1046  11
  -1  -8  11 1320.34 80.2500  32
  -1  -8  11 1432.08 86.4985  31
  -1  -8  11 1299.05 77.1564  27
  -1  -8  10 308.140 56.8678  11
  -1  -8  10 281.321 60.6273   1
  -1  -8  10 348.844 51.6177  38
  -1  -8  10 302.079 33.1174   7
  -1  -8  10 271.032 35.3532   9
  -1  -8  10 324.128 49.1215  42
  -1  -8  10 343.945 80.2749   5
  -1  -8  10 277.832 51.2735  29
  -1  -8  10 250.396 47.9416  31
  -1  -8   9 1778.37 104.474  11
  -1  -8   9 1700.27 123.600   1
  -1  -8   9 1535.52 98.8849  38
  -1  -8   9 1786.31 83.5263   7
  -1  -8   9 1698.85 85.0171   9
  -1  -8   9 1678.95 102.847  41
  -1  -8   9 1633.93 96.2149  42
  -1  -8   9 1795.04 144.867   5
  -1  -8   9 1589.27 96.4285  29
  -1  -8   8 2106.60 122.106  11
  -1  -8   8 2217.53 106.460   9
  -1  -8   8 2695.51 121.436  42
  -1  -8   8 2669.62 127.215  41
  -1  -8   8 2188.17 105.081   7
  -1  -8   8 2444.24 143.369   1
  -1  -8   8 2406.21 123.316  38
  -1  -8   8 2250.47 160.370   5
  -1  -8   8 2557.88 120.936  29
  -1  -8   7 2290.34 104.306   9
  -1  -8   7 2301.01 120.515  41
  -1  -8   7 2444.48 136.909   1
  -1  -8   7 2235.09 118.050  38
  -1  -8   7 2270.59 105.539  28
  -1  -8   7 2405.15 115.219  29
  -1  -8   7 2415.74 155.237   5
  -1  -8   7 2497.83 104.154   7
  -1  -8   6 10083.8 434.275   1
  -1  -8   6 9539.95 448.852   5
   1  -8  -6 9863.52 424.734  18
  -1  -8   6 11036.9 416.572  29
  -1  -8   6 10635.9 410.562  28
  -1  -8   5 1417.72 83.0229   1
  -1  -8   5 1400.31 94.9743   5
   1  -8  -5 1350.85 83.5776  18
  -1  -8   5 1323.24 71.1401  29
  -1  -8   5 1306.16 67.6184  28
  -1  -8   4 8557.43 359.719   1
  -1  -8   4 8394.95 368.201   5
   1  -8  -4 8689.57 370.926  18
  -1  -8   4 9313.02 352.605  29
  -1  -8   4 8991.18 351.246  28
   1  -8  -3 592.645 55.7463  18
  -1  -8   2 16345.6 635.262  18
   1  -8  -2 15854.5 634.899  18
  -1  -8   2 15595.1 619.447  19
  -1  -8   1 736.047 44.1217  19
   1  -8  -1 726.685 63.3711  18
  -1  -8   0 14661.1 617.809  18
   1  -8   0 15180.2 618.454  18
  -1  -8   0 15936.3 601.892  19
  -1  -8  -1 9516.37 395.166  18
  -1  -8  -2 16504.1 622.834  18
   1  -8   2 16802.3 621.892  18
   1  -8   2 14990.8 597.118   1
   1  -8   2 15030.7 603.224   5
   1  -8   3 11516.1 448.251  18
   1  -8   3 10867.2 434.414   1
   1  -8   3 10894.1 435.102   4
   1  -8   3 10411.3 442.692   5
   1  -8   4 7742.28 317.864  18
   1  -8   4 7716.73 315.657   1
   1  -8   4 7291.16 297.379  23
  -1  -8  -4 7594.64 297.650  23
   1  -8   4 7373.91 327.835   5
   1  -8   4 7580.74 316.943   4
   1  -8   5 10383.7 427.436  18
   1  -8   5 10429.1 438.655   4
   1  -8   5 10092.2 451.440   5
  -1  -8  -5 10679.6 409.880  23
   1  -8   5 10250.3 409.231  23
   1  -8   5 11013.1 438.097   1
   1  -8   6 1339.29 112.315   5
   1  -8   6 1415.49 84.3363  41
   1  -8   6 1333.29 94.7021   1
   1  -8   7 10338.8 388.086  38
   1  -8   7 9007.23 374.594   7
   1  -8   7 9271.86 414.899   1
   1  -8   7 8941.61 435.924   5
   1  -8   7 9321.11 373.269  28
   1  -8   7 9094.65 375.598   9
   1  -8   8 949.408 75.6994  11
  -1  -8  -8 821.966 59.1066  22
   1  -8   8 1170.06 97.0972   1
   1  -8   8 1025.07 58.4613   9
   1  -8   8 1138.55 58.8925   7
   1  -8   8 819.777 66.8715  38
   1  -8   8 1014.25 112.024   5
   1  -8   9 5294.62 296.670   5
   1  -8   9 5477.74 219.467   7
   1  -8   9 5423.43 220.684   9
  -1  -8  -9 4854.60 218.807  22
   1  -8   9 5309.13 268.379   1
   1  -8   9 4975.80 227.177  29
   1  -8   9 4888.58 236.761  31
   1  -8   9 5361.70 240.594  11
   1  -8   9 5616.08 232.565  38
   1  -8  10 1556.49 92.5498  38
   1  -8  10 1442.26 75.5502   7
   1  -8  10 1384.46 76.9801   9
   1  -8  10 1364.09 114.794   1
   1  -8  10 1465.97 141.723   5
   1  -8  10 1407.76 97.9652  11
   1  -8  10 1414.41 86.1918  29
   1  -8  10 1473.93 97.9371  31
   1  -8  10 1265.43 86.4525  32
   1  -8  11 1776.64 89.7778   9
   1  -8  11 1707.79 101.610  37
   1  -8  11 1810.25 102.420  38
   1  -8  11 1855.02 88.0904   7
   1  -8  11 1530.74 146.749   5
   1  -8  11 1854.27 111.472  11
   1  -8  11 1609.36 98.3867  32
   1  -8  11 1858.97 109.187  31
   1  -8  11 1693.05 98.7688  29
   1  -8  12 503.155 41.2376   9
   1  -8  12 528.784 51.6242  43
   1  -8  12 481.678 38.9685   7
   1  -8  12 581.658 53.7704  32
   1  -8  12 649.958 62.9702  11
   1  -8  12 652.704 60.7473  31
   1  -8  12 538.849 52.5176  29
   1  -8  12 609.513 57.1710  38
   1  -8  12 622.136 57.1100  37
   1  -8  13 233.508 24.9297   7
   1  -8  13 224.474 25.9227   9
   1  -8  13 279.694 41.7722  37
   1  -8  13 252.476 35.0993  29
   1  -8  13 304.793 37.5964  32
   1  -8  14 339.446 35.0873  37
   1  -8  15 55.4618 15.0836  37
  -1  -7  15 979.471 55.7742  37
  -1  -7  14 13.9188 38.1698  11
  -1  -7  14-4.51094 34.4628  38
  -1  -7  14 5.68463 32.6392  37
  -1  -7  13 1503.04 82.9863   7
  -1  -7  13 1701.61 86.0556   9
  -1  -7  13 1913.44 107.235  11
  -1  -7  13 1939.14 101.611  37
  -1  -7  13 2172.58 104.577  38
  -1  -7  12 303.024 59.8523  11
  -1  -7  12 279.876 35.6997   9
  -1  -7  12 226.633 32.4668   7
  -1  -7  12 319.297 54.4784  38
  -1  -7  12 377.138 52.6067  37
  -1  -7  12 333.724 42.0146  32
  -1  -7  12 423.815 52.8129  31
  -1  -7  12 271.845 46.8430  29
  -1  -7  11 1872.32 111.376  31
  -1  -7  11 1985.32 120.595  11
  -1  -7  11 1923.81 111.108  38
  -1  -7  11 1915.27 96.1078   7
  -1  -7  11 1743.70 95.6421  27
  -1  -7  11 2138.04 145.577   1
  -1  -7  11 2030.60 98.6251   9
  -1  -7  11 1956.95 101.744  32
  -1  -7  11 2010.08 167.124   5
  -1  -7  11 1907.08 111.501  42
  -1  -7  10 1598.65 148.760   5
  -1  -7  10 1587.80 124.885   1
  -1  -7  10 1717.39 87.9568   9
  -1  -7  10 1726.69 101.917  38
  -1  -7  10 1596.28 85.2903   7
  -1  -7  10 1550.64 91.6756  32
  -1  -7  10 1864.86 104.245  31
  -1  -7  10 1588.06 107.455  11
  -1  -7  10 1921.69 102.918  42
  -1  -7   9 1792.38 132.308   1
  -1  -7   9 1880.08 95.9964   9
  -1  -7   9 1786.47 113.241  11
  -1  -7   9 1964.71 116.125  12
  -1  -7   9 1765.28 94.1473   7
  -1  -7   9 2284.33 115.502  41
  -1  -7   9 2265.04 112.729  42
  -1  -7   9 2125.78 108.185  29
  -1  -7   9 2071.38 111.369  31
  -1  -7   9 1951.10 155.374   5
  -1  -7   9 2108.89 112.549  38
  -1  -7   8 5002.75 266.109   5
  -1  -7   8 5009.98 242.595   1
  -1  -7   8 4859.25 200.573   9
  -1  -7   8 5212.25 276.678  44
  -1  -7   8 4861.97 214.354  41
  -1  -7   8 4922.53 212.958  42
  -1  -7   8 4821.06 213.930  38
  -1  -7   8 4859.67 199.563   7
  -1  -7   8 4694.08 209.414  29
  -1  -7   8 4727.32 204.517  12
  -1  -7   8 4410.63 214.743  11
  -1  -7   7 615.009 41.2092   9
  -1  -7   7 662.601 57.5231  41
  -1  -7   7 693.605 53.3052  29
  -1  -7   7 616.142 41.1199  28
  -1  -7   7 594.943 54.0583  38
  -1  -7   7 547.202 63.8153   1
  -1  -7   7 616.641 80.0380   5
  -1  -7   7 580.776 38.8912   7
  -1  -7   6 7838.02 331.714   1
  -1  -7   6 8311.91 309.808  29
  -1  -7   6 7963.70 302.960  28
  -1  -7   6 7264.14 300.527   9
   1  -7  -6 7551.14 315.084  18
  -1  -7   6 7262.32 346.503   5
  -1  -7   6 7328.20 299.719   7
   1  -7  -5 633.332 51.1730  18
  -1  -7   5 594.156 54.4286   1
  -1  -7   5 612.690 64.9146   5
  -1  -7   5 543.671 39.0150  28
  -1  -7   5 572.186 42.8073  29
  -1  -7   4 4782.36 183.479  29
  -1  -7   4 4580.20 181.598  28
  -1  -7   4 4203.83 193.601   6
  -1  -7   4 4117.16 202.807   5
  -1  -7   4 4106.95 191.844   1
   1  -7  -4 4357.84 198.434  18
  -1  -7   3 6740.25 278.096   6
  -1  -7   3 7379.10 285.890   5
  -1  -7   3 6834.57 276.781   1
   1  -7  -3 7228.80 290.450  18
  -1  -7   2 1274.90 60.0992   6
  -1  -7   2 1135.44 66.4419   3
  -1  -7   2 1175.16 76.8834  18
   1  -7  -2 1350.54 79.6601  18
  -1  -7   2 1298.99 66.4405  19
  -1  -7   1 4031.45 158.119   6
  -1  -7   1 3634.76 159.865   3
   1  -7  -1 4700.10 187.843  18
  -1  -7   1 5131.69 171.670  19
  -1  -7   0 1768.92 100.843  18
   1  -7   0 1937.50 102.105  18
  -1  -7  -1 8770.73 343.752  18
  -1  -7  -1 8054.24 318.746   2
   1  -7   1 8131.67 318.868   1
   1  -7   1 8592.85 323.610   5
   1  -7   1 8168.07 318.342   4
  -1  -7  -2 652.870 56.1360  18
   1  -7   2 566.118 53.2516  18
   1  -7   2 654.499 43.3750   1
   1  -7   2 587.417 50.3036   5
   1  -7   2 703.838 42.9022   4
   1  -7   3 576.599 52.1418  18
   1  -7   3 605.788 48.7956   1
   1  -7   3 569.348 48.0680   4
   1  -7   3 541.129 57.1689   5
   1  -7   4 475.244 45.1000  18
   1  -7   4 351.625 56.6469   5
   1  -7   4 346.104 45.4710   4
   1  -7   4 313.475 43.6738   1
   1  -7   5 148.729 30.4285  18
   1  -7   5 130.486 29.4011  29
   1  -7   5 214.162 43.9226   1
   1  -7   5 172.887 45.9163   4
   1  -7   5 129.220 52.6894   5
   1  -7   6 2537.38 158.624   5
   1  -7   6 2320.88 141.702   4
   1  -7   6 2488.65 139.185   1
   1  -7   6 2382.00 106.969   9
   1  -7   6 2388.96 106.516   7
   1  -7   7 81.2963 25.8770   7
   1  -7   7 82.5666 45.7169   1
   1  -7   7 27.4713 55.1526   5
   1  -7   7 94.2086 46.6054   4
   1  -7   7 41.9681 19.0180  28
   1  -7   7 78.1719 36.0753  38
   1  -7   7 53.1038 25.2866   9
   1  -7   8 500.134 50.4176  38
   1  -7   8 210.729 31.9532   7
   1  -7   8 293.840 56.0022  11
  -1  -7  -8 355.980 35.6228  22
   1  -7   8 348.156 61.1284   1
   1  -7   8 298.629 53.4555  14
   1  -7   8 185.802 70.7385   5
   1  -7   8 239.815 34.4966   9
   1  -7   8 362.161 43.6872  29
   1  -7   9 132.433 52.0006  11
   1  -7   9 145.302 32.0906   9
   1  -7   9 174.721 59.9733   1
   1  -7   9 271.804 47.0282  38
   1  -7   9 145.836 31.8644   7
   1  -7   9 235.292 41.3010  29
   1  -7   9 182.985 54.1043  31
   1  -7   9 148.281 71.3497   5
   1  -7  10 1434.27 137.421   5
   1  -7  10 1315.90 70.5361   9
   1  -7  10 1478.71 117.733   1
   1  -7  10 919.978 77.4792  38
   1  -7  10 1385.41 70.1820   7
   1  -7  10 1275.00 93.4222  11
   1  -7  10 896.896 74.9957  32
   1  -7  10 930.871 85.7770  31
   1  -7  10 920.792 72.4288  29
   1  -7  11 1141.15 130.425   5
   1  -7  11 1118.59 79.6776  32
   1  -7  11 1402.27 97.2504  11
   1  -7  11 1344.80 86.4766  38
   1  -7  11 1175.70 82.2731  37
   1  -7  11 1273.11 71.7670   9
   1  -7  11 1234.04 112.496   1
   1  -7  11 1327.40 71.3910   7
   1  -7  11 1089.81 77.4851  29
   1  -7  11 1208.36 92.2116  31
   1  -7  12 451.382 39.4716   9
   1  -7  12 331.568 46.7553  32
   1  -7  12 491.795 63.1509  11
   1  -7  12 323.694 50.5594  38
   1  -7  12 341.552 50.8226  37
   1  -7  12 474.685 37.7226   7
   1  -7  12 304.336 45.5605  43
   1  -7  12 254.196 43.4656  29
   1  -7  12 342.504 56.5063  31
   1  -7  13 794.610 48.7104   9
   1  -7  13 817.191 55.0900  43
   1  -7  13 870.946 61.0963  37
   1  -7  13 809.967 61.8667  38
   1  -7  13 643.474 52.1790  29
   1  -7  13 812.488 64.2350  31
   1  -7  13 874.174 68.8358  11
   1  -7  13 703.900 46.2472   7
   1  -7  13 901.060 57.4925  32
   1  -7  14 63.6328 16.0743   7
   1  -7  14 51.1218 17.4587   9
   1  -7  15 59.2884 18.3459  37
  -1  -6  16 194.266 19.1013  37
  -1  -6  15 57.2911 28.5758  11
  -1  -6  15 43.7429 26.5935  37
  -1  -6  14 677.356 56.3506  38
  -1  -6  14 579.347 53.3827  37
  -1  -6  14 762.940 63.7431  11
  -1  -6  13 85.4364 52.0196  11
  -1  -6  13 74.2925 28.2040   9
  -1  -6  13 91.3771 26.1990   7
  -1  -6  13 114.733 43.6769  37
  -1  -6  13 101.629 42.6752  38
  -1  -6  13 114.118 42.9442  31
  -1  -6  12 1475.67 85.2521  32
  -1  -6  12 1694.93 110.266  11
  -1  -6  12 1823.08 158.521   5
  -1  -6  12 1775.41 86.0266   9
  -1  -6  12 1455.47 126.795   1
  -1  -6  12 1662.99 82.8178   7
  -1  -6  12 1392.99 93.5395  37
  -1  -6  12 1502.53 97.8840  38
  -1  -6  12 1500.81 127.673  42
  -1  -6  12 1650.53 101.368  31
  -1  -6  12 1258.61 89.7736  29
  -1  -6  11 424.663 55.3889  42
  -1  -6  11 279.723 36.3537   7
  -1  -6  11 368.981 45.5649  32
  -1  -6  11 390.486 53.3653  37
  -1  -6  11 492.239 57.0291  38
  -1  -6  11 461.308 59.9625  31
  -1  -6  11 321.565 50.7048  29
  -1  -6  11 338.656 36.4368  27
  -1  -6  11 253.810 63.7238  11
  -1  -6  11 313.455 38.7945   9
  -1  -6  11 445.593 45.0225  43
  -1  -6  11 243.259 78.5405   5
  -1  -6  11 207.884 63.8880   1
  -1  -6  10 2203.01 126.950  31
  -1  -6  10 2330.39 134.937  11
  -1  -6  10 1976.96 114.064  32
  -1  -6  10 2590.70 163.222   1
  -1  -6  10 2639.85 115.162   9
  -1  -6  10 2070.98 114.504  43
  -1  -6  10 2400.79 127.462  42
  -1  -6  10 2630.65 112.724   7
  -1  -6  10 2323.85 126.216  38
  -1  -6  10 2667.74 190.549   5
  -1  -6   9 384.522 51.1546  12
  -1  -6   9 381.708 37.7151   7
  -1  -6   9 408.378 48.8322  42
  -1  -6   9 389.006 53.9413  31
  -1  -6   9 558.540 88.4822   5
  -1  -6   9 321.801 59.9159  11
  -1  -6   9 414.863 39.6793   9
  -1  -6   9 470.631 162.385  44
  -1  -6   9 326.334 51.3698  38
  -1  -6   9 377.160 65.8752   1
  -1  -6   8 1499.69 80.8928  29
  -1  -6   8 1172.13 67.1118   7
  -1  -6   8 1851.42 88.7227  42
  -1  -6   8 1469.85 84.5573  41
  -1  -6   8 1086.64 117.956   5
  -1  -6   8 1232.74 100.352   1
  -1  -6   8 1234.53 69.9407   9
  -1  -6   8 1797.02 137.295  44
  -1  -6   8 1609.95 86.2399  38
  -1  -6   8 1277.25 80.2019  13
  -1  -6   8 1277.07 73.5274  12
  -1  -6   8 1208.89 87.0339  11
  -1  -6   7 2527.20 106.253   7
  -1  -6   7 2215.89 103.011  28
  -1  -6   7 2594.70 115.651  29
  -1  -6   7 2367.47 107.311   9
  -1  -6   7 2200.05 154.699   5
  -1  -6   7 2520.70 141.099   1
  -1  -6   6 276.720 52.0196   1
  -1  -6   6 395.571 31.1884   7
  -1  -6   6 354.357 32.3145   9
   1  -6  -6 492.416 39.3719  18
  -1  -6   6 384.056 69.1576   5
  -1  -6   6 659.093 43.4842  29
  -1  -6   6 595.556 34.9853  28
  -1  -6   5 1416.88 71.7015  29
   1  -6  -5 1391.19 78.3345  18
  -1  -6   5 1543.46 90.1535   6
  -1  -6   5 1334.08 99.6677   5
  -1  -6   5 1480.92 88.0453   1
   1  -6  -4 2221.00 99.1000  15
   1  -6  -4 2158.26 112.968  18
  -1  -6   4 2646.87 118.651   6
  -1  -6   4 2437.13 128.271   5
  -1  -6   4 2294.27 130.205   3
  -1  -6   4 2461.43 116.115   1
   1  -6  -3 472.030 34.2430  15
   1  -6  -3 530.424 47.6652  18
  -1  -6   3 576.616 42.8672   6
  -1  -6   3 657.476 53.6044   5
  -1  -6   3 635.074 44.2102   1
  -1  -6   3 520.246 52.3449   3
   1  -6  -2 4500.83 175.992  15
  -1  -6   2 4002.35 172.744   6
  -1  -6   2 4245.24 176.563   5
  -1  -6   2 3979.55 178.123   3
  -1  -6   2 4091.81 184.296  18
   1  -6  -2 4334.10 185.342  18
  -1  -6   2 4351.91 177.102  19
  -1  -6   1 1077.27 49.0631   6
  -1  -6   1 994.618 50.6758   3
   1  -6  -1 1045.19 67.3530  18
  -1  -6   1 1063.78 53.8577  19
   1  -6   0 5685.05 241.943  18
  -1  -6   0 6059.98 242.426  18
  -1  -6   0 6038.07 221.143   2
  -1  -6   0 6031.21 221.453   3
  -1  -6  -1 592.966 50.7251  18
   1  -6   1 549.564 35.8183   1
   1  -6   1 561.892 34.7254   4
  -1  -6  -2 707.889 55.1995  18
   1  -6   2 760.412 55.0858  18
   1  -6   2 747.287 49.6380   1
   1  -6   2 754.050 49.6094   4
   1  -6   3 525.369 48.3779  18
   1  -6   3 645.141 51.3774   1
   1  -6   3 649.809 50.7603   4
   1  -6   4 1574.12 87.8219  18
   1  -6   4 1832.27 100.867   1
   1  -6   4 1813.89 101.357   4
   1  -6   4 1682.20 111.071   5
   1  -6   5 1526.78 83.4128  18
   1  -6   5 1753.32 104.790   1
   1  -6   5 1929.90 124.449   5
   1  -6   5 1730.81 105.421   4
  -1  -6  -6 129.061 29.9521  16
   1  -6   6 205.003 28.4233   9
   1  -6   6 242.969 29.1662   7
   1  -6   6 55.8155 28.2146  29
   1  -6   6 323.329 53.2432   4
   1  -6   6 334.032 69.5437   5
   1  -6   6 281.414 51.9996   1
   1  -6   7 173.515 28.6735   9
   1  -6   7 232.613 34.9582  29
   1  -6   7 186.078 30.3199   7
   1  -6   7 162.251 67.9533   5
   1  -6   7 194.559 52.9784   4
   1  -6   7 220.483 55.2752   1
   1  -6   8 1024.74 71.3162  38
   1  -6   8 1006.03 79.5951  14
   1  -6   8 1248.36 64.0940   7
   1  -6   8 1181.67 87.2907  11
  -1  -6  -8 919.329 59.1883  22
   1  -6   8 841.359 70.7205  42
   1  -6   8 1445.41 107.155   1
   1  -6   8 1293.85 66.6491   9
   1  -6   8 1603.30 133.930   5
   1  -6   8 896.782 64.9306  29
   1  -6   9 430.760 62.8403  31
   1  -6   9 370.413 46.8252  29
   1  -6   9 528.480 46.2533   9
   1  -6   9 558.737 45.3193   7
   1  -6   9 641.719 100.602   5
   1  -6   9 511.227 69.4577  11
   1  -6   9 685.071 82.2155   1
   1  -6   9 436.407 53.8438  38
   1  -6  10 230.264 43.1658  29
   1  -6  10 221.370 58.9768  31
   1  -6  10 263.634 47.2813  32
   1  -6  10 218.200 62.6869  11
   1  -6  10 235.027 37.9422   9
   1  -6  10 215.104 33.5374   7
   1  -6  10 282.166 93.4875   5
   1  -6  10 267.034 50.2348  38
   1  -6  10 243.912 65.5585   1
   1  -6  11 46.2236 35.5474  29
   1  -6  11 49.6302 54.7032  31
   1  -6  11 99.9927 43.0081  32
   1  -6  11 158.357 61.9198  11
   1  -6  11 134.703 35.2358   9
   1  -6  11 29.1968 41.4470  43
   1  -6  11 178.315 33.1571   7
   1  -6  11 118.958 79.2357   5
   1  -6  11 25.4283 42.7028  38
   1  -6  11 27.8471 42.3563  37
   1  -6  11 226.633 62.5587   1
   1  -6  12 36.4907 54.1250  11
   1  -6  12 101.697 40.0813  43
   1  -6  12 37.4048 26.8374   7
   1  -6  12 60.4210 29.8962   9
   1  -6  12 99.6612 40.3633  32
   1  -6  12 95.2865 36.7306  29
   1  -6  12 57.0273 49.9242  31
   1  -6  12 102.398 41.2968  37
   1  -6  12 66.1415 42.9145  38
   1  -6  13 384.500 57.4375  11
   1  -6  13 471.104 35.5730   7
   1  -6  13 152.818 37.3197  43
   1  -6  13 394.536 36.0020   9
   1  -6  13 257.807 50.4109  31
   1  -6  13 181.578 41.5408  37
   1  -6  13 196.472 45.1898  38
   1  -6  14-16.2699 36.9233  11
   1  -6  14 64.8648 17.9546   7
   1  -6  14 62.9856 33.3105  31
   1  -6  14 35.9381 29.4455  37
   1  -6  14 13.4078 18.5103   9
   1  -6  15 216.778 24.7231  37
  -1  -5  16 233.666 21.7801  37
  -1  -5  15 471.896 46.3034  11
  -1  -5  15 374.182 39.5073  37
  -1  -5  14 844.429 54.0437   7
  -1  -5  14 1083.42 71.0467  31
  -1  -5  14 1070.18 68.7379  37
  -1  -5  14 1154.35 70.7586  38
  -1  -5  14 1214.95 80.5312  11
  -1  -5  14 939.708 57.2028   9
  -1  -5  13 182.809 58.3807  11
  -1  -5  13 143.022 31.1394   9
  -1  -5  13 155.232 28.9369   7
  -1  -5  13 130.231 46.6469  31
  -1  -5  13 142.323 44.6099  37
  -1  -5  13 117.304 46.9166  38
  -1  -5  12 3925.33 185.577  31
  -1  -5  12 3375.12 172.726  29
  -1  -5  12 4090.17 194.665  11
  -1  -5  12 3836.85 250.217   5
  -1  -5  12 3547.42 166.946  43
  -1  -5  12 3843.25 168.639   9
  -1  -5  12 3786.69 179.222  38
  -1  -5  12 3583.26 177.403  37
  -1  -5  12 3900.50 166.768   7
  -1  -5  12 3873.89 195.885  42
  -1  -5  12 3787.56 168.935  32
  -1  -5  12 4056.27 224.094   1
  -1  -5  11 11.3014 39.1175  29
  -1  -5  11 37.0050 47.7915  31
  -1  -5  11 39.3259 35.5391  32
  -1  -5  11 6.66600 67.5541   5
  -1  -5  11 14.3916 55.0245  11
  -1  -5  11 35.9755 31.9126   9
  -1  -5  11 13.6289 42.5888  37
  -1  -5  11 48.3373 43.9404  38
  -1  -5  11 45.9866 29.4910   7
  -1  -5  11 36.3216 43.6841  42
  -1  -5  11 42.0338 33.1303  43
  -1  -5  11 9.19483 49.0847   1
  -1  -5  10 4588.95 216.140  32
  -1  -5  10 4576.72 221.483  29
  -1  -5  10 5063.37 232.839  31
  -1  -5  10 5482.73 215.886   7
  -1  -5  10 5030.47 227.690  38
  -1  -5  10 5400.75 303.549   5
  -1  -5  10 5513.26 282.179  44
  -1  -5  10 4790.89 218.164  43
  -1  -5  10 5355.51 217.955   9
  -1  -5  10 5081.94 238.780  11
  -1  -5  10 4767.86 228.078  12
  -1  -5  10 5429.57 231.034  42
  -1  -5  10 5857.96 275.855   1
  -1  -5   9 1692.50 99.8256  31
  -1  -5   9 1461.07 79.9255   7
  -1  -5   9 1828.76 95.2310  38
  -1  -5   9 1431.35 94.1455  13
  -1  -5   9 2028.62 133.296  44
  -1  -5   9 1460.00 81.4072   9
  -1  -5   9 1898.97 98.8019  42
  -1  -5   9 1416.07 116.077   1
  -1  -5   9 1431.51 101.674  11
  -1  -5   9 1437.01 84.4645  12
  -1  -5   9 1405.00 138.207   5
  -1  -5   8 4098.13 238.334   5
  -1  -5   8 4279.54 213.907   1
  -1  -5   8 4012.68 171.902   9
  -1  -5   8 3692.12 178.797  41
  -1  -5   8 3912.99 181.382  42
  -1  -5   8 4197.39 181.249  13
  -1  -5   8 3976.91 189.202  11
  -1  -5   8 4187.86 175.146  12
  -1  -5   8 3666.19 179.155  38
  -1  -5   8 4205.45 170.878   7
  -1  -5   7 9043.96 356.126  29
  -1  -5   7 8487.28 348.583   7
  -1  -5   7 8993.01 350.607   9
  -1  -5   7 8850.45 411.952   5
  -1  -5   7 8956.28 387.548   1
  -1  -5   6 6660.12 275.055   1
  -1  -5   6 5668.59 245.665  29
  -1  -5   6 6170.88 241.153   7
  -1  -5   6 6934.11 276.118   6
  -1  -5   6 5955.56 241.636   9
  -1  -5   6 6112.52 291.384   5
   1  -5  -6 5739.49 244.973  18
  -1  -5   5 12152.8 553.436   3
  -1  -5   5 13173.4 539.926   1
  -1  -5   5 14415.7 520.091  29
   1  -5  -5 12800.7 514.445  15
  -1  -5   5 13134.9 539.327   6
  -1  -5   5 11812.3 551.571   5
   1  -5  -5 14237.6 525.744  18
  -1  -5   4 4192.46 177.645   1
  -1  -5   4 3714.95 187.788   3
   1  -5  -4 3754.82 159.292  15
  -1  -5   4 4214.00 177.821   6
  -1  -5   4 4047.55 190.964   5
   1  -5  -4 3883.59 169.960  18
  -1  -5   3 22912.5 965.882   3
  -1  -5   3 24456.9 958.203   1
   1  -5  -3 24998.1 951.174  15
  -1  -5   3 25251.1 959.744   6
  -1  -5   3 25270.4 968.220   5
   1  -5  -3 25447.4 960.719  18
  -1  -5   2 6273.31 263.329   3
  -1  -5   2 6109.69 257.660   1
   1  -5  -2 6819.95 259.107  15
  -1  -5   2 6202.45 259.506   6
  -1  -5   2 6282.88 263.636   5
   1  -5  -2 6898.85 267.693  18
  -1  -5   2 6615.66 261.611  19
  -1  -5   2 6868.77 266.949  18
  -1  -5   1 11047.0 433.306   3
  -1  -5   1 10894.1 433.422   6
  -1  -5   1 11272.7 435.856  19
   1  -5  -1 11255.6 444.829  18
   1  -5  -1 11739.8 439.321  15
  -1  -5   0 1490.02 64.4008   2
  -1  -5   0 1668.01 83.1226  18
   1  -5   0 1502.70 81.2875  18
   1  -5   1 4104.30 174.909   4
  -1  -5  -1 4574.25 184.855  18
   1  -5   2 10040.3 402.717   4
   1  -5   2 10154.3 403.432   1
   1  -5   2 10172.4 404.214  18
  -1  -5  -2 10178.7 405.501  18
   1  -5   3 8985.13 368.074   4
   1  -5   3 8735.84 368.190   1
   1  -5   3 9266.86 362.202  18
   1  -5   4 18731.9 738.050   4
   1  -5   4 18193.7 737.637   1
   1  -5   4 18672.5 722.586  18
   1  -5   5 4437.33 170.742  29
   1  -5   5 3743.38 170.993  18
   1  -5   5 4191.11 198.594   1
   1  -5   5 3907.06 211.375   5
   1  -5   5 4140.08 199.078   4
   1  -5   6 27037.3 1069.74   9
   1  -5   6 27799.5 1128.32   5
   1  -5   6 28689.5 1109.80   4
  -1  -5  -6 27811.5 1079.51  16
   1  -5   6 28318.0 1071.15  29
   1  -5   6 29516.8 1110.00   1
   1  -5   6 27497.4 1069.81   7
   1  -5   7 494.175 38.8399   7
   1  -5   7 496.281 86.2329   5
   1  -5   7 474.226 72.5318   4
   1  -5   7 414.464 40.7056  29
   1  -5   7 441.915 66.1814   1
   1  -5   7 439.465 40.0130   9
   1  -5   8 10918.4 428.243   7
   1  -5   8 11439.8 512.123   5
   1  -5   8 10337.9 479.071   4
   1  -5   8 10597.8 446.520  11
   1  -5   8 10768.4 428.900   9
   1  -5   8 10565.2 437.344  42
   1  -5   8 11160.5 436.356  38
   1  -5   8 10426.0 444.219  14
   1  -5   8 10288.9 429.378  29
   1  -5   8 11722.3 482.631   1
   1  -5   9 1067.22 68.1933  29
   1  -5   9 917.676 68.0482  32
   1  -5   9 959.186 85.3726  11
   1  -5   9 1065.84 66.2073   9
   1  -5   9 922.048 82.5408  14
   1  -5   9 1092.59 64.2442   7
   1  -5   9 1049.84 103.795   1
   1  -5   9 1093.96 74.7833  38
   1  -5   9 1157.13 127.172   5
   1  -5  10 4759.26 285.748   5
   1  -5  10 4269.65 217.896  11
   1  -5  10 4714.57 196.759   9
   1  -5  10 4612.88 194.539   7
   1  -5  10 4269.59 199.707  32
   1  -5  10 4126.61 196.869  29
   1  -5  10 4318.67 214.690  31
   1  -5  10 4299.79 201.842  37
   1  -5  10 4940.34 207.657  38
   1  -5  10 4562.47 250.271   1
   1  -5  11 1846.56 169.776   5
   1  -5  11 1776.03 107.605  37
   1  -5  11 2160.03 114.478  38
   1  -5  11 2066.44 101.981   9
   1  -5  11 2156.28 153.216   1
   1  -5  11 1947.80 107.471  32
   1  -5  11 2159.99 129.670  11
   1  -5  11 1907.20 121.226  31
   1  -5  11 1662.55 101.563  29
   1  -5  11 1729.22 108.259  43
   1  -5  11 2191.19 101.262   7
   1  -5  12 2629.49 123.102   9
   1  -5  12 2731.45 121.159   7
   1  -5  12 2718.27 128.714  32
   1  -5  12 2542.41 145.350  11
   1  -5  12 2635.37 143.161  31
   1  -5  12 2135.91 120.985  29
   1  -5  12 2419.08 129.897  43
   1  -5  12 2504.10 130.275  37
   1  -5  12 2700.02 133.795  38
   1  -5  13 2112.46 97.0558   7
   1  -5  13 2185.41 120.578  11
   1  -5  13 2069.15 98.5344   9
   1  -5  13 2011.91 115.301  31
   1  -5  13 1857.95 103.025  43
   1  -5  13 1913.72 109.099  38
   1  -5  13 1860.08 104.160  37
   1  -5  14 471.140 53.6870  11
   1  -5  14 359.910 31.2210   7
   1  -5  14 379.397 32.7427   9
   1  -5  14 370.032 41.0912  37
   1  -5  14 390.786 48.9526  31
   1  -5  15 793.137 51.6534  11
   1  -5  15 774.285 45.5116  37
  -1  -4  16 225.197 26.8128  11
  -1  -4  16 232.511 24.4571  37
  -1  -4  15 110.876 40.5937  11
  -1  -4  15 82.3571 31.5481  31
  -1  -4  15 54.9105 29.8073  37
  -1  -4  14 767.421 62.1401  31
  -1  -4  14 747.559 59.9930  38
  -1  -4  14 741.723 58.2924  37
  -1  -4  14 724.692 68.1854  11
  -1  -4  14 637.560 45.8242   9
  -1  -4  13 91.1002 55.7914  11
  -1  -4  13 50.7523 30.8436   9
  -1  -4  13 23.9627 26.6095   7
  -1  -4  13 114.548 51.0166  31
  -1  -4  13 173.251 47.7426  38
  -1  -4  13 184.318 46.0357  37
  -1  -4  12 1680.93 102.665  29
  -1  -4  12 1871.03 116.746  31
  -1  -4  12 1788.14 123.513  11
  -1  -4  12 1809.12 168.956   5
  -1  -4  12 2014.27 100.491  43
  -1  -4  12 1911.18 99.1029   9
  -1  -4  12 2044.67 112.472  38
  -1  -4  12 1816.50 107.437  37
  -1  -4  12 1899.70 96.1748   7
  -1  -4  12 1990.87 136.119  42
  -1  -4  12 1983.08 99.7959  32
  -1  -4  12 1824.78 106.215  34
  -1  -4  12 1930.27 148.532   1
  -1  -4  11 69.4247 40.6739  29
  -1  -4  11 46.9990 51.1398  31
  -1  -4  11 53.2454 33.6944  32
  -1  -4  11 90.2190 45.7166  34
  -1  -4  11 211.811 81.1260   5
  -1  -4  11 167.489 64.5165  11
  -1  -4  11 205.774 36.0278   9
  -1  -4  11 40.9287 45.0531  42
  -1  -4  11 41.6107 32.9710  43
  -1  -4  11 208.515 33.7138   7
  -1  -4  11 44.0573 43.6539  37
  -1  -4  11 116.581 50.1254  38
  -1  -4  11 169.987 63.4779   1
  -1  -4  10 329.324 49.4744  37
  -1  -4  10 255.874 50.1959  38
  -1  -4  10 503.137 41.4517   7
  -1  -4  10 289.144 52.0625  34
  -1  -4  10 285.716 42.6749  32
  -1  -4  10 437.845 58.0927  12
  -1  -4  10 317.455 60.3466  31
  -1  -4  10 288.084 47.0181  29
  -1  -4  10 551.774 96.8778   5
  -1  -4  10 418.257 67.4052  11
  -1  -4  10 456.420 42.9996   9
  -1  -4  10 589.839 81.4764   1
  -1  -4  10 320.363 54.0237  42
  -1  -4  10 245.016 40.7171  43
  -1  -4  10 339.523 107.576  44
  -1  -4   9 619.413 50.9776  32
  -1  -4   9 577.823 57.9707  34
  -1  -4   9 685.230 67.1529  31
  -1  -4   9 627.223 56.1406  29
  -1  -4   9 723.710 49.4769   7
  -1  -4   9 583.298 58.2948  38
  -1  -4   9 652.272 62.3325  13
  -1  -4   9 678.357 69.8403  44
  -1  -4   9 755.619 51.5791   9
  -1  -4   9 740.785 61.7153  42
  -1  -4   9 851.400 88.3897   1
  -1  -4   9 638.527 53.2841  12
  -1  -4   9 708.601 71.2488  11
  -1  -4   9 687.044 104.313   5
  -1  -4   8 633.908 95.1798   5
  -1  -4   8 716.666 50.3697   9
  -1  -4   8 706.780 70.0477  11
  -1  -4   8 748.368 51.4216  12
  -1  -4   8 750.935 80.5537   1
  -1  -4   8 828.286 61.3878  38
  -1  -4   8 749.815 49.4507   7
  -1  -4   8 721.135 57.4515  13
  -1  -4   7 3353.29 142.169   7
  -1  -4   7 3325.10 143.321   9
  -1  -4   7 3152.56 195.430   5
  -1  -4   7 3425.66 180.555   1
  -1  -4   6 5991.32 216.720  29
  -1  -4   6 4529.51 218.258   8
  -1  -4   6 5159.93 211.489   9
  -1  -4   6 5453.52 242.681   6
  -1  -4   6 5255.87 210.626   7
  -1  -4   6 4967.27 258.841   5
  -1  -4   6 4679.32 256.580   3
  -1  -4   6 5271.52 241.867   1
  -1  -4   5 201.279 55.9872   3
  -1  -4   5 238.357 47.9941   1
   1  -4  -5 223.578 22.4682  15
  -1  -4   5 224.855 39.2541   6
  -1  -4   5 193.994 55.5645   5
   1  -4  -5 251.638 27.4029  18
  -1  -4   4 4901.23 219.120   1
  -1  -4   4 4692.50 229.713   3
   1  -4  -4 5117.35 203.824  15
  -1  -4   4 4718.51 217.859   6
  -1  -4   4 4838.09 230.663   5
   1  -4  -4 5545.61 210.273  18
  -1  -4   3 5237.30 224.866   1
  -1  -4   3 5023.97 231.526   3
   1  -4  -3 5464.18 215.981  15
  -1  -4   3 5431.58 225.413   6
  -1  -4   3 5366.28 233.560   5
   1  -4  -3 5614.02 222.392  18
  -1  -4   2 1922.77 88.4721   1
  -1  -4   2 1753.85 91.9946   3
   1  -4  -2 2046.67 87.0950  15
  -1  -4   2 1795.47 89.9628   6
  -1  -4   2 2032.16 96.4961   5
  -1  -4   2 2048.31 90.9500  19
   1  -4  -2 2110.89 94.2658  18
  -1  -4   1 5724.05 229.469   2
  -1  -4   1 5862.69 229.241   3
  -1  -4   1 5261.04 229.710   6
   1  -4  -1 5880.91 238.035  18
  -1  -4   1 6267.41 231.643  19
   1  -4  -1 6021.00 233.033  15
  -1  -4   0 2878.93 120.711   2
   1  -4   0 2925.89 132.866  18
  -1  -4   0 2938.35 132.204  18
   1  -4   1 1018.80 55.4514   4
  -1  -4  -1 1021.14 60.2340  18
   1  -4   2 682.499 49.3873   4
   1  -4   2 668.077 49.3615   1
   1  -4   2 635.547 46.4233  18
   1  -4   3 1598.21 87.6336   4
   1  -4   3 1465.00 86.9338   1
   1  -4   3 1461.58 74.2363  18
   1  -4   4 1947.23 109.632   4
   1  -4   4 1985.11 113.312   1
   1  -4   4 2040.49 92.1590  18
   1  -4   5 624.143 39.9443  29
   1  -4   5 492.215 34.4839  18
  -1  -4  -5 576.389 44.1503  16
   1  -4   5 585.257 63.5835   1
   1  -4   5 627.167 81.8042   5
   1  -4   5 582.797 61.6951   4
   1  -4   6 3104.46 137.090   9
   1  -4   6 3212.12 171.585   4
   1  -4   6 3356.87 192.246   5
  -1  -4  -6 3186.92 141.806  16
   1  -4   6 3172.81 137.232  29
   1  -4   6 3151.57 171.904   1
   1  -4   6 3182.31 137.266   7
   1  -4   7 432.265 39.8528   7
   1  -4   7 481.162 81.6960   5
   1  -4   7 493.401 68.8018   4
   1  -4   7 429.085 39.7074  29
   1  -4   7 569.961 69.6889   1
   1  -4   7 440.961 39.9521   9
   1  -4   8 620.693 44.3675   7
   1  -4   8 602.514 79.6905   4
   1  -4   8 565.178 95.7715   5
   1  -4   8 424.877 62.4728  11
   1  -4   8 495.732 43.0560   9
   1  -4   8 293.223 49.0082  42
   1  -4   8 429.241 57.4792  14
   1  -4   8 330.388 41.2707  29
   1  -4   8 348.222 47.8659  38
   1  -4   8 588.215 77.5693   1
   1  -4   9 181.788 47.0833  34
   1  -4   9 187.138 40.5472  32
   1  -4   9 268.022 35.7060   7
   1  -4   9 270.185 81.4267   5
   1  -4   9 236.343 59.8426  11
   1  -4   9 290.199 37.3635   9
   1  -4   9 204.238 77.3854  42
   1  -4   9 196.684 45.4804  38
   1  -4   9 175.115 55.8466  14
   1  -4   9 234.444 38.7102  29
   1  -4   9 332.452 71.1120   1
   1  -4  10 490.080 100.117   5
   1  -4  10 533.271 74.2916  11
   1  -4  10 638.887 51.5496   9
   1  -4  10 667.233 49.9527   7
   1  -4  10 368.738 50.7372  32
   1  -4  10 398.902 56.9717  34
   1  -4  10 336.433 45.9149  29
   1  -4  10 504.006 69.6416  31
   1  -4  10 372.646 51.6455  37
   1  -4  10 321.251 53.7830  38
   1  -4  10 732.180 90.8574   1
   1  -4  11 1596.79 156.763   5
   1  -4  11 1357.37 91.0457  43
   1  -4  11 1473.59 84.6231   9
   1  -4  11 1610.46 83.5384   7
   1  -4  11 1307.11 90.0119  34
   1  -4  11 1440.18 87.3771  32
   1  -4  11 1446.44 107.962  11
   1  -4  11 1247.00 82.2380  29
   1  -4  11 1465.63 105.292  31
   1  -4  11 1363.13 88.6989  37
   1  -4  11 1431.13 92.5154  38
   1  -4  11 1736.15 135.125   1
   1  -4  12 475.130 59.8828  38
   1  -4  12 357.489 52.5809  37
   1  -4  12 461.617 102.381   5
   1  -4  12 471.456 74.4994  11
   1  -4  12 623.828 49.9868   9
   1  -4  12 435.721 77.5738   1
   1  -4  12 424.146 67.8889  31
   1  -4  12 391.987 46.4314  29
   1  -4  12 477.615 52.8320  32
   1  -4  12 386.493 50.1684  34
   1  -4  12 461.141 54.9080  43
   1  -4  12 538.551 45.1674   7
   1  -4  13 252.008 61.5952  11
   1  -4  13 345.711 34.5247   7
   1  -4  13 293.398 36.1161   9
   1  -4  13 216.737 54.0770  31
   1  -4  13 237.131 44.2968  37
   1  -4  14 23.5888 44.4092  11
   1  -4  14 4.21812 22.3291   9
   1  -4  14 0.77354 19.4198   7
   1  -4  14 30.8085 30.5263  37
   1  -4  14 15.4241 40.2898  31
   1  -4  15 143.194 26.6369  37
   1  -4  15 200.891 31.3935  31
  -1  -3  16 110.058 21.0948  37
  -1  -3  16 101.274 26.0880  11
  -1  -3  15 821.277 64.2891  11
  -1  -3  15 823.808 55.3050  37
  -1  -3  15 799.693 58.1699  31
  -1  -3  14 98.7845 52.9225  11
  -1  -3  14 134.469 46.3620  31
  -1  -3  14 105.284 41.1766  37
  -1  -3  14 123.253 43.7906  38
  -1  -3  14 106.155 26.5706   7
  -1  -3  14 129.480 29.4948   9
  -1  -3  13 1779.57 93.7093   9
  -1  -3  13 1774.70 103.110  38
  -1  -3  13 1663.72 101.303  37
  -1  -3  13 1738.64 110.791  31
  -1  -3  13 1830.18 119.097  11
  -1  -3  13 1770.42 91.0795   7
  -1  -3  13 1787.00 102.330  34
  -1  -3  12 638.808 66.6510  34
  -1  -3  12 601.759 77.7286  11
  -1  -3  12 504.270 103.600   5
  -1  -3  12 685.071 54.1143  43
  -1  -3  12 542.102 51.0352   9
  -1  -3  12 646.312 62.6882  37
  -1  -3  12 652.146 63.8422  38
  -1  -3  12 527.671 48.9052   7
  -1  -3  12 626.859 73.6295  31
  -1  -3  12 570.076 101.318  42
  -1  -3  12 665.315 90.1022   1
  -1  -3  11 2574.73 122.716  32
  -1  -3  11 2561.49 137.381  34
  -1  -3  11 2569.72 148.877  11
  -1  -3  11 2488.81 200.338   5
  -1  -3  11 2367.35 123.884  43
  -1  -3  11 2621.95 123.595   9
  -1  -3  11 2707.30 135.043  38
  -1  -3  11 2287.09 128.808  37
  -1  -3  11 2527.54 120.439   7
  -1  -3  11 2622.40 143.035  31
  -1  -3  11 2131.79 123.858  29
  -1  -3  11 2717.31 139.948  42
  -1  -3  11 2582.55 174.135   1
  -1  -3  10 1092.05 69.1849  32
  -1  -3  10 1088.63 83.2840  34
  -1  -3  10 893.525 74.5655  12
  -1  -3  10 983.335 90.8475  11
  -1  -3  10 1046.18 64.8475   7
  -1  -3  10 1076.38 73.3447  29
  -1  -3  10 1073.91 86.2203  31
  -1  -3  10 1017.37 125.432   5
  -1  -3  10 1364.68 90.3254  44
  -1  -3  10 1087.06 70.1694  43
  -1  -3  10 1092.07 67.7312   9
  -1  -3  10 1135.10 77.0959  38
  -1  -3  10 1068.30 75.0047  37
  -1  -3  10 1285.85 83.5554  42
  -1  -3  10 902.483 100.776   1
  -1  -3   9 508.619 46.2320  32
  -1  -3   9 488.991 58.6921  34
  -1  -3   9 569.513 64.6164  31
  -1  -3   9 499.300 49.0427  29
  -1  -3   9 726.063 47.5922   7
  -1  -3   9 574.680 49.8438  12
  -1  -3   9 503.090 66.3559  11
  -1  -3   9 489.285 47.5232  43
  -1  -3   9 547.750 57.6434  44
  -1  -3   9 659.339 47.9892   9
  -1  -3   9 613.761 57.2727  42
  -1  -3   9 731.059 105.500   5
  -1  -3   9 757.433 82.4969   1
  -1  -3   9 620.538 57.3211  13
  -1  -3   9 494.049 53.0232  38
  -1  -3   9 487.550 50.8990  37
  -1  -3   8 1771.82 97.1935  29
  -1  -3   8 2045.51 155.556   5
  -1  -3   8 2079.72 133.658   1
  -1  -3   8 2108.09 93.9443   7
  -1  -3   8 1982.42 94.6276   9
  -1  -3   8 1830.72 100.762  38
  -1  -3   7 749.785 47.3856   9
  -1  -3   7 712.659 45.1450   7
  -1  -3   7 860.968 73.7887   6
  -1  -3   7 573.116 85.2362   5
  -1  -3   7 709.132 74.6098   1
  -1  -3   6 5582.82 248.439   8
  -1  -3   6 5946.67 241.238   9
  -1  -3   6 5775.06 289.398   5
  -1  -3   6 6512.83 272.450   6
  -1  -3   6 6286.30 240.794   7
  -1  -3   6 5242.46 285.791   3
  -1  -3   6 6357.35 273.791   1
  -1  -3   5 683.609 60.6929   6
  -1  -3   5 635.388 61.9654   1
  -1  -3   5 575.123 74.2036   3
  -1  -3   5 633.073 75.5533   5
   1  -3  -5 748.826 39.8976  18
  -1  -3   4 19099.3 775.585   6
  -1  -3   4 18992.6 788.665   5
   1  -3  -4 20474.6 762.620  18
  -1  -3   4 20075.1 777.742   1
  -1  -3   4 19041.0 786.069   3
  -1  -3   3 2412.44 130.486   3
  -1  -3   3 2655.06 122.953   1
  -1  -3   3 2631.40 123.128   6
   1  -3  -3 2816.35 116.481  18
   1  -3  -3 2684.52 113.222  15
  -1  -3   3 2637.78 132.966   5
  -1  -3   2 1719.70 81.0653   3
  -1  -3   2 1865.73 80.1967   1
  -1  -3   2 1644.67 79.0689   6
   1  -3  -2 1566.96 73.1991  15
   1  -3  -2 1565.53 77.6530  18
  -1  -3   2 1485.60 77.2760  19
  -1  -3   2 1682.15 85.5872   5
   1  -3  -1 8919.91 343.222  18
  -1  -3   1 9153.98 339.163  19
   1  -3  -1 9153.76 340.118  15
  -1  -3   1 8669.15 338.359   2
  -1  -3   1 8996.82 337.906   3
   1  -3   0 721.961 45.5201  18
   1  -3   0 788.597 43.1233  15
   1  -3   1 7202.00 311.002  18
   1  -3   1 7774.43 311.965   4
   1  -3   2 719.306 42.9821  18
   1  -3   2 671.507 52.9862   1
   1  -3   2 707.036 51.7578   4
   1  -3   3 283.998 27.2143  18
   1  -3   3 290.372 45.9653   1
   1  -3   3 269.551 44.7847   4
   1  -3   4 145.164 20.7392  18
   1  -3   4 86.5566 42.0899   1
   1  -3   4 117.300 43.0720   4
   1  -3   5 1459.27 66.9062  18
   1  -3   5 1598.07 103.084   1
  -1  -3  -5 1882.04 81.5279  16
   1  -3   5 1710.43 121.724   5
   1  -3   5 1778.45 105.214   4
   1  -3   6 1759.82 80.2747  29
   1  -3   6 1687.67 81.9505   7
   1  -3   6 1682.09 81.5328   9
   1  -3   6 1680.82 113.432   1
  -1  -3  -6 1601.59 80.6189  16
   1  -3   6 1515.22 125.299   5
   1  -3   6 1706.23 113.059   4
   1  -3   7 220.505 32.1005   9
   1  -3   7 256.100 59.6858   1
   1  -3   7 183.654 31.0528   7
   1  -3   7 93.1435 29.2778  29
   1  -3   7 266.813 77.2505   5
   1  -3   7 228.686 58.0207   4
   1  -3   8 544.964 46.2795  29
   1  -3   8 513.437 45.3703   7
   1  -3   8 591.780 49.8024  32
   1  -3   8 520.042 78.8361   4
   1  -3   8 662.853 100.273   5
   1  -3   8 549.711 65.9898  11
   1  -3   8 563.423 47.5336   9
   1  -3   8 514.586 75.4671   1
   1  -3   8 580.577 64.5885  14
   1  -3   8 727.457 56.9733  38
   1  -3   8 617.992 60.1477  42
   1  -3   9 420.339 44.8014  29
   1  -3   9 482.004 66.3734  31
   1  -3   9 663.542 49.1639   7
   1  -3   9 419.678 49.1555  32
   1  -3   9 370.453 56.2027  34
   1  -3   9 780.608 92.0335   4
   1  -3   9 783.620 111.674   5
   1  -3   9 667.774 74.0755  11
   1  -3   9 621.586 50.1225   9
   1  -3   9 735.157 86.4957   1
   1  -3   9 536.601 68.4352  14
   1  -3   9 456.483 50.5943  37
   1  -3   9 540.118 56.5278  38
   1  -3   9 424.469 85.6115  42
   1  -3  10 258.280 89.2793   5
   1  -3  10 290.925 69.0360  11
   1  -3  10 278.330 40.5182   9
   1  -3  10 303.017 72.5462   1
   1  -3  10 308.495 38.2986   7
   1  -3  10 255.747 60.6412  31
   1  -3  10 243.369 40.3585  29
   1  -3  10 199.329 45.0483  32
   1  -3  10 242.010 53.0803  34
   1  -3  10 209.284 44.9959  37
   1  -3  10 252.323 51.0381  38
   1  -3  10 192.994 46.3873  43
   1  -3  11 843.264 66.8342  37
   1  -3  11 922.822 73.2595  38
   1  -3  11 661.225 114.340   5
   1  -3  11 581.917 81.8519  11
   1  -3  11 766.451 58.7020   9
   1  -3  11 796.547 100.170   1
   1  -3  11 712.721 81.2172  31
   1  -3  11 654.529 56.8265  29
   1  -3  11 845.548 74.1095  34
   1  -3  11 860.765 65.7364  32
   1  -3  11 853.617 70.2145  43
   1  -3  11 640.665 54.3847   7
   1  -3  12 93.1876 34.5990  29
   1  -3  12 146.202 60.6871  31
   1  -3  12 151.925 48.5374  34
   1  -3  12 259.888 85.9525   5
   1  -3  12 236.564 39.7489   9
   1  -3  12 154.371 63.7069   1
   1  -3  12 193.341 35.6030   7
   1  -3  12 175.258 61.0430  11
   1  -3  12 67.5589 42.2618  43
   1  -3  12 132.713 44.1145  37
   1  -3  12 145.984 51.3278  38
   1  -3  13 1664.89 89.9380  43
   1  -3  13 1559.25 107.137  11
   1  -3  13 1476.12 81.7937   9
   1  -3  13 1428.55 101.000  31
   1  -3  13 1444.70 79.3862   7
   1  -3  13 1549.89 89.4211  37
   1  -3  14 127.371 48.0281  11
   1  -3  14 149.077 27.1779   9
   1  -3  14 109.688 44.3392  31
   1  -3  14 111.008 24.9936   7
   1  -3  14 77.5490 32.6312  37
   1  -3  15 131.368 35.9569  11
   1  -3  15 92.4095 18.7273   9
   1  -3  15 193.986 27.0140  37
   1  -3  15 97.9451 17.6851   7
   1  -3  15 166.734 34.4710  31
  -1  -2  16 179.002 24.5144  37
  -1  -2  16 182.450 31.4488  11
  -1  -2  15 532.562 45.7969  37
  -1  -2  15 498.620 55.9770  11
  -1  -2  15 516.592 50.9936  31
  -1  -2  14 563.302 54.9876  37
  -1  -2  14 557.150 52.6500  34
  -1  -2  14 603.552 63.1326  31
  -1  -2  14 532.309 44.5121   9
  -1  -2  14 529.545 42.6685   7
  -1  -2  13 824.624 71.3600  37
  -1  -2  13 971.235 83.0217  31
  -1  -2  13 924.388 77.6458  34
  -1  -2  13 1062.06 63.4185   7
  -1  -2  13 1033.37 64.9470   9
  -1  -2  12-6.86033 43.4705  37
  -1  -2  12 109.862 33.4009   7
  -1  -2  12 36.0217 53.8275  31
  -1  -2  12 26.7399 49.4856  34
  -1  -2  12 157.341 80.4826   5
  -1  -2  12 84.5951 61.2069  11
  -1  -2  12 45.4605 35.0474   9
  -1  -2  12 29.6088 54.9285   1
  -1  -2  12-16.0387 97.0903  42
  -1  -2  12 20.3181 32.8412  43
  -1  -2  11 4656.22 196.053  32
  -1  -2  11 4207.18 210.994  34
  -1  -2  11 4527.54 220.603  11
  -1  -2  11 4989.48 196.261   7
  -1  -2  11 4417.48 215.266  31
  -1  -2  11 3871.88 196.356  29
  -1  -2  11 4122.09 197.253  43
  -1  -2  11 5014.14 292.435   5
  -1  -2  11 4810.10 198.560   9
  -1  -2  11 4377.11 211.193  42
  -1  -2  11 4866.64 256.677   1
  -1  -2  11 4155.71 202.518  37
  -1  -2  10 752.019 55.3363  32
  -1  -2  10 718.398 70.4896  34
  -1  -2  10 637.138 78.2086  11
  -1  -2  10 664.090 59.9631  12
  -1  -2  10 723.158 52.1156   7
  -1  -2  10 655.626 58.3960  29
  -1  -2  10 656.605 69.8225  31
  -1  -2  10 740.608 57.8797  43
  -1  -2  10 599.598 104.827   5
  -1  -2  10 685.615 53.6553   9
  -1  -2  10 711.808 61.9327  37
  -1  -2  10 664.301 70.0517  13
  -1  -2  10 821.269 66.8668  42
  -1  -2  10 750.086 90.7327   1
  -1  -2   9 5202.69 233.318  29
  -1  -2   9 5394.76 246.764  31
  -1  -2   9 5582.68 234.998  12
  -1  -2   9 5372.05 249.972  11
  -1  -2   9 5549.39 237.536  37
  -1  -2   9 5345.61 234.291  43
  -1  -2   9 5688.45 232.400   9
  -1  -2   9 6107.18 284.801   1
  -1  -2   9 5818.02 243.690  42
  -1  -2   9 5245.27 230.316  32
  -1  -2   9 5254.59 243.171  34
  -1  -2   9 5534.54 242.259  13
  -1  -2   9 5888.24 231.272   7
  -1  -2   8 5728.67 251.745  26
  -1  -2   8 5797.94 243.606   7
  -1  -2   8 6348.86 249.485  29
  -1  -2   8 6014.43 245.394   9
  -1  -2   8 5816.16 286.957   1
  -1  -2   7 4752.28 214.189  26
  -1  -2   7 5392.33 208.810   7
  -1  -2   7 5690.28 246.963   6
  -1  -2   7 4847.56 210.839  29
  -1  -2   7 5264.59 247.323   1
  -1  -2   7 5011.28 209.038   9
  -1  -2   6 10955.1 435.492   6
  -1  -2   6 10217.6 402.520   7
  -1  -2   6 9350.60 409.863   8
  -1  -2   6 10634.6 403.894   9
  -1  -2   6 11011.8 437.116   1
  -1  -2   6 10266.5 408.795  26
  -1  -2   5 3949.32 176.971   1
  -1  -2   5 3775.09 173.756   6
   1  -2  -5 3547.88 144.542  18
  -1  -2   4 3324.80 155.512   6
  -1  -2   4 3274.68 157.788   1
  -1  -2   4 3009.72 167.895   5
   1  -2  -4 3548.54 139.101  18
  -1  -2   3 2897.12 126.579   6
  -1  -2   3 2805.17 127.479   1
  -1  -2   3 2458.71 129.414   3
  -1  -2   3 2579.61 135.523   5
   1  -2  -3 2793.26 115.149  18
  -1  -2   2 35706.3 1415.24   6
   1  -2  -2 37879.6 1411.45  18
  -1  -2   2 36028.6 1416.05   3
  -1  -2   2 38088.5 1414.80   1
  -1  -2   2 36624.7 1421.00   5
   1  -2  -1 948.502 46.9730  18
   1  -2  -1 1004.09 44.9739  15
  -1  -2   1 767.608 44.0330   1
  -1  -2   1 815.155 43.7804   2
  -1  -2   1 933.669 43.4603   3
  -1  -2   1 861.145 49.2029   5
   1  -2   0 44136.3 1766.98  18
   1  -2   0 48607.0 1766.91  15
   1  -2   1 18129.3 696.988  18
   1  -2   2 13971.1 532.378  18
   1  -2   2 13420.1 541.890   4
   1  -2   3 9682.29 383.105  18
  -1  -2  -3 10615.1 389.899  16
   1  -2   3 9671.94 401.617   1
   1  -2   3 9384.91 400.472   4
   1  -2   4 6872.17 271.984  18
   1  -2   4 6969.72 300.823   1
   1  -2   4 7461.05 301.776   4
  -1  -2  -4 7085.92 280.872  16
   1  -2   5 9979.86 423.127   1
  -1  -2  -5 9901.24 395.393  16
   1  -2   5 10440.3 424.049   4
   1  -2   6 225.221 32.1722   9
   1  -2   6 247.441 33.5930   7
   1  -2   6 270.165 55.7305   1
   1  -2   6 290.460 54.8086   4
   1  -2   6 299.170 29.4867  29
   1  -2   7 9545.75 394.437   9
   1  -2   7 10149.7 439.113   1
   1  -2   7 9986.38 395.145   7
   1  -2   7 9991.48 393.134  29
   1  -2   7 10594.6 441.412   4
   1  -2   8 109.917 30.9245  29
   1  -2   8 142.601 31.9928   7
   1  -2   8 109.665 33.2706  32
   1  -2   8 164.381 58.8794   4
   1  -2   8 185.228 52.8145  11
   1  -2   8 137.378 33.4382   9
   1  -2   8 158.273 56.4317   1
   1  -2   8 141.010 47.7109  14
   1  -2   8 69.1415 32.8799  37
   1  -2   8 123.850 37.3718  38
   1  -2   8 32.8779 43.3874  42
   1  -2   9 6455.39 328.573   4
   1  -2   9 5863.66 346.614   5
   1  -2   9 5860.75 289.703  11
   1  -2   9 6557.79 271.979   9
   1  -2   9 6936.23 329.952   1
   1  -2   9 6393.68 270.302   7
   1  -2   9 6137.26 287.105  31
   1  -2   9 6200.20 269.254  29
   1  -2   9 6718.40 275.064  32
   1  -2   9 6586.58 275.742  37
   1  -2   9 7649.74 282.459  38
   1  -2   9 6473.59 291.599  14
   1  -2  10 666.081 63.0333  38
   1  -2  10 650.212 60.3538  37
   1  -2  10 852.192 56.6683   7
   1  -2  10 940.969 124.885   5
   1  -2  10 776.984 84.9221  11
   1  -2  10 857.748 58.2281   9
   1  -2  10 871.133 100.892   1
   1  -2  10 555.365 75.5058  31
   1  -2  10 590.798 52.1090  29
   1  -2  10 688.794 73.9370  34
   1  -2  10 709.532 59.3965  32
   1  -2  10 535.682 60.7606  43
   1  -2  10 550.048 75.1008  14
   1  -2  11 3080.33 143.194  38
   1  -2  11 2544.34 134.912  37
   1  -2  11 2516.24 155.565  11
   1  -2  11 2770.36 131.587   9
   1  -2  11 2752.61 140.333  43
   1  -2  11 2727.87 152.043  31
   1  -2  11 2395.81 127.106  29
   1  -2  11 2530.29 210.788   5
   1  -2  11 2514.81 180.978   1
   1  -2  11 2719.27 129.304   7
   1  -2  11 2845.08 135.533  32
   1  -2  11 2789.54 147.372  34
   1  -2  12 937.762 80.8290  34
   1  -2  12 986.295 65.9332   9
   1  -2  12 824.540 70.0237  43
   1  -2  12 934.723 86.4820  31
   1  -2  12 801.473 124.327   5
   1  -2  12 919.217 105.292   1
   1  -2  12 851.654 69.5468  37
   1  -2  12 955.596 77.4318  38
   1  -2  12 936.273 62.7557   7
   1  -2  13 831.527 55.5740   9
   1  -2  13 839.173 52.9997   7
   1  -2  13 637.782 64.2661  34
   1  -2  13 638.602 73.1649  31
   1  -2  13 614.096 58.3216  37
   1  -2  13 661.176 60.6267  43
   1  -2  14 1515.84 84.2460  37
   1  -2  14 1536.61 77.2331   7
   1  -2  14 1632.60 80.3049   9
   1  -2  14 1529.57 94.7959  31
   1  -2  15 466.206 39.2442  37
   1  -2  15 580.673 49.5777  31
   1  -2  15 596.951 36.6317   9
   1  -2  15 617.423 35.3923   7
   1  -2  15 608.352 53.4777  11
  -1  -1  16 201.205 25.4973  37
  -1  -1  15 24.7019 18.8464   7
  -1  -1  15 68.6059 31.6135  37
  -1  -1  15 77.2580 38.0907  31
  -1  -1  14 209.284 48.4417  34
  -1  -1  14 275.676 35.5294   9
  -1  -1  14 321.947 32.6846   7
  -1  -1  14 262.247 45.7353  37
  -1  -1  14 238.918 52.6232  31
  -1  -1  13 343.639 61.4083  34
  -1  -1  13 432.235 45.3354   9
  -1  -1  13 455.429 43.3533   7
  -1  -1  13 413.424 66.9444  31
  -1  -1  13 374.728 53.2957  37
  -1  -1  12 1116.49 92.9330  31
  -1  -1  12 1169.93 114.648   1
  -1  -1  12 1146.21 71.7471   9
  -1  -1  12 1040.85 72.4776  43
  -1  -1  12 1187.76 70.4425   7
  -1  -1  12 1016.22 79.5101  37
  -1  -1  12 1041.51 88.8886  34
  -1  -1  11 488.128 70.7141  31
  -1  -1  11 332.313 96.0072  12
  -1  -1  11 463.902 44.5140   7
  -1  -1  11 464.732 65.9601  42
  -1  -1  11 483.536 82.8945   1
  -1  -1  11 381.977 45.6063   9
  -1  -1  11 538.368 53.0741  43
  -1  -1  11 453.724 56.1937  37
  -1  -1  11 447.745 69.6308  34
  -1  -1  10 1347.27 82.9587  29
  -1  -1  10 1505.24 100.558  31
  -1  -1  10 1316.10 85.0854  12
  -1  -1  10 1529.92 80.3670   7
  -1  -1  10 1495.29 94.2777  42
  -1  -1  10 1218.11 94.1359  13
  -1  -1  10 1455.51 122.606   1
  -1  -1  10 1496.14 81.6465   9
  -1  -1  10 1526.49 85.6841  43
  -1  -1  10 1424.56 80.1343  32
  -1  -1  10 1364.39 97.9208  34
  -1  -1  10 1408.83 87.8289  37
  -1  -1   9 255.297 42.6332  26
  -1  -1   9 418.239 69.7414   1
  -1  -1   9 293.988 37.1939   9
  -1  -1   9 208.202 42.3863  42
  -1  -1   9 204.710 37.0761  43
  -1  -1   9 305.546 34.4291   7
  -1  -1   9 214.184 40.4548  37
  -1  -1   9 266.463 38.0873  12
  -1  -1   9 243.221 44.9281  13
  -1  -1   9 222.981 52.6776  31
  -1  -1   9 184.528 38.5448  29
  -1  -1   9 281.071 38.0730  32
  -1  -1   9 193.281 49.7611  34
  -1  -1   8 1107.97 65.0859  29
  -1  -1   8 1080.37 61.2255   7
  -1  -1   8 1003.76 66.8394  26
  -1  -1   8 1084.31 62.7753   9
  -1  -1   8 932.893 92.0791   1
  -1  -1   7 3450.43 159.689  29
  -1  -1   7 3911.97 158.238   7
  -1  -1   7 4348.46 196.666   6
  -1  -1   7 3265.17 162.131  26
  -1  -1   7 3860.03 158.985   9
  -1  -1   7 4301.28 199.462   1
  -1  -1   6 4576.97 192.413  29
  -1  -1   6 4415.90 195.662  26
  -1  -1   6 5241.50 222.201   6
  -1  -1   6 4620.45 190.504   7
  -1  -1   6 4674.79 190.760   9
  -1  -1   6 5083.56 224.152   1
  -1  -1   5 10075.8 405.289   1
  -1  -1   5 9343.21 401.221   6
  -1  -1   4 3424.66 155.333   1
   1  -1  -4 3195.97 131.394  18
  -1  -1   4 3566.41 154.495   6
  -1  -1   3 12172.5 476.946   1
   1  -1  -3 11973.9 463.642  18
  -1  -1   2 215.889 17.1773  16
  -1  -1   2 191.940 29.7051   1
  -1  -1   2 181.763 29.1347   6
  -1  -1   1 23295.3 826.473  19
  -1  -1   1 19971.8 825.974   1
   1  -1   0 6578.72 257.024  15
  -1  -1  -1 16668.3 614.651  16
   1  -1   1 15386.0 612.548  21
  -1  -1  -2 10946.4 409.199  16
   1  -1   2 9981.72 415.296  21
   1  -1   2 10252.7 417.802   4
   1  -1   3 5220.96 239.252   4
  -1  -1  -3 6033.64 226.681  16
   1  -1   3 4820.50 239.414   1
   1  -1   3 5694.55 219.473  18
   1  -1   4 8250.75 334.544   4
  -1  -1  -4 8615.61 312.622  16
   1  -1   4 7612.09 301.179  18
   1  -1   4 8620.15 336.221   1
   1  -1   5 4534.19 213.955   4
   1  -1   5 4493.97 214.508   1
   1  -1   6 7757.88 328.279   1
   1  -1   6 7039.52 289.330   9
   1  -1   6 7178.58 289.796   7
   1  -1   6 7442.59 326.716   4
   1  -1   7 3928.31 183.380   4
   1  -1   7 3852.75 182.154   1
   1  -1   7 3335.04 134.359   9
   1  -1   7 3586.72 136.085   7
   1  -1   8 3833.88 173.115  42
   1  -1   8 3475.57 201.321   1
   1  -1   8 3386.46 157.627   9
   1  -1   8 3461.56 204.542   4
   1  -1   8 4136.15 166.215  38
   1  -1   8 3711.58 162.559  37
   1  -1   8 3251.73 156.366   7
   1  -1   8 3760.85 161.750  32
   1  -1   8 3438.40 155.415  29
   1  -1   9 846.978 61.6379  29
   1  -1   9 904.158 71.6538  38
   1  -1   9 843.922 66.5120  37
   1  -1   9 1774.68 128.468   1
   1  -1   9 1399.81 71.6615   9
   1  -1   9 1570.60 124.069   4
   1  -1   9 1526.27 71.9183   7
   1  -1   9 989.663 68.3546  32
   1  -1   9 727.163 68.6732  43
   1  -1  10 1205.42 75.8938   7
   1  -1  10 1210.57 118.473   1
   1  -1  10 1171.22 77.3402   9
   1  -1  10 1435.13 99.5553  34
   1  -1  10 1411.71 82.6526  32
   1  -1  10 1309.78 82.8729  37
   1  -1  10 1585.22 90.7658  38
   1  -1  10 1142.30 73.3797  29
   1  -1  10 1407.24 88.1131  43
   1  -1  11 249.949 71.5795   1
   1  -1  11 290.628 42.3168   9
   1  -1  11 340.955 41.0804   7
   1  -1  11 255.755 62.5878  34
   1  -1  11 146.696 44.0659  37
   1  -1  11 206.998 53.3569  38
   1  -1  11 179.844 36.4401  29
   1  -1  11 158.089 46.6606  43
   1  -1  12 1344.14 99.2547  34
   1  -1  12 1395.43 93.6747  38
   1  -1  12 1288.50 85.9954  37
   1  -1  12 1380.55 82.0359   9
   1  -1  12 1376.87 125.052   1
   1  -1  12 1467.96 80.1735   7
   1  -1  12 1295.84 87.8793  43
   1  -1  13 128.433 40.8354  43
   1  -1  13 181.443 34.0579   9
   1  -1  13 194.857 42.3680  37
   1  -1  13 70.7448 47.9369  34
   1  -1  13 203.754 32.9243   7
   1  -1  14 795.672 48.7085   9
   1  -1  14 550.351 63.1944  31
   1  -1  14 432.800 53.3290  34
   1  -1  14 471.492 49.5247  37
   1  -1  15 408.856 31.1350   9
   1  -1  15 402.991 35.2579  37
   1  -1  15 468.879 30.7501   7
   1  -1  15 417.413 44.9438  31
  -1   0  16 1455.93 72.6642  11
  -1   0  16 1259.55 65.3311  37
  -1   0  15 16.1100 18.3811   7
  -1   0  15 3.08516 29.3715  37
  -1   0  15-16.9832 38.8868  31
  -1   0  15-35.6358 43.8102  11
  -1   0  15-5.46512 32.8948  34
  -1   0  14 983.162 61.2682   9
  -1   0  14 1088.28 78.4961  34
  -1   0  14 921.770 78.3534  31
  -1   0  14 948.293 69.3882  37
  -1   0  14 1032.93 86.8334  11
  -1   0  14 971.186 58.7554   7
  -1   0  13 789.003 58.2525   9
  -1   0  13 914.684 71.9874  38
  -1   0  13 904.555 70.4286  37
  -1   0  13 789.594 76.9699  34
  -1   0  13 852.886 79.6175  31
  -1   0  13 807.820 84.4609  11
  -1   0  13 756.651 55.1272   7
  -1   0  12 2363.95 140.002  31
  -1   0  12 2157.77 142.137  11
  -1   0  12 2506.68 129.076  38
  -1   0  12 2394.87 127.248  37
  -1   0  12 2300.75 195.477   5
  -1   0  12 2457.45 140.195  34
  -1   0  12 2355.19 168.545   1
  -1   0  12 2254.19 117.301   9
  -1   0  12 2507.27 122.780  43
  -1   0  12 2308.95 116.045   7
  -1   0  11 589.972 74.2541  34
  -1   0  11 464.427 96.3072  12
  -1   0  11 545.013 58.7907  38
  -1   0  11 426.396 57.1321  37
  -1   0  11 390.983 43.9401   7
  -1   0  11 486.772 68.8536  31
  -1   0  11 468.141 102.831   5
  -1   0  11 478.004 77.2384  11
  -1   0  11 508.737 81.4931   1
  -1   0  11 427.088 47.8228   9
  -1   0  11 530.094 53.1248  43
  -1   0  11 450.143 68.6361  42
  -1   0  10 387.734 53.3949  42
  -1   0  10 355.297 39.7646   7
  -1   0  10 367.553 48.8530  37
  -1   0  10 379.111 52.5851  38
  -1   0  10 318.361 62.3322  34
  -1   0  10 341.469 46.5485  12
  -1   0  10 231.714 49.8651  13
  -1   0  10 257.704 60.1054  31
  -1   0  10 327.054 47.9863  26
  -1   0  10 340.306 63.7467  11
  -1   0  10 441.327 47.6275  43
  -1   0  10 333.809 69.5164   1
  -1   0  10 420.926 93.5179   5
  -1   0  10 307.090 41.0646   9
  -1   0   9 3311.77 141.341  38
  -1   0   9 3027.78 138.846  37
  -1   0   9 3136.83 133.094  32
  -1   0   9 2976.15 149.786  34
  -1   0   9 2656.04 132.117  29
  -1   0   9 2939.07 148.851  31
  -1   0   9 2737.63 129.889   7
  -1   0   9 2707.04 140.320  13
  -1   0   9 2679.54 136.765  26
  -1   0   9 2808.87 198.064   5
  -1   0   9 3037.77 137.250  43
  -1   0   9 2746.90 172.957   1
  -1   0   9 2557.17 149.861  11
  -1   0   9 2666.45 132.678  12
  -1   0   9 2681.20 130.836   9
  -1   0   9 3298.32 145.522  42
  -1   0   8 513.043 69.3781   1
  -1   0   8 277.664 38.9755  29
  -1   0   8 451.247 38.6888   9
  -1   0   8 291.985 41.5673  26
  -1   0   8 500.548 38.1652   7
  -1   0   8 408.653 85.5201   5
  -1   0   7 16508.7 694.264   1
  -1   0   7 17815.6 659.619  29
  -1   0   7 16607.7 663.189  26
  -1   0   7 16861.5 656.039   7
  -1   0   7 17087.2 692.646   6
  -1   0   7 15931.9 715.240   5
  -1   0   7 16642.0 656.635   9
  -1   0   6 766.902 56.1847   8
  -1   0   6 781.465 47.5055   9
  -1   0   6 884.698 71.1314   6
  -1   0   6 883.378 47.2674   7
  -1   0   6 1060.19 79.2221   1
  -1   0   6 940.514 92.7401   3
  -1   0   6 893.979 90.8674   5
  -1   0   5 8880.82 358.717   6
  -1   0   5 8223.06 373.743   5
  -1   0   5 8644.47 360.395   1
  -1   0   5 8099.25 370.625   3
  -1   0   4 87.1683 28.9513   6
  -1   0   4 92.7358 41.2873   5
  -1   0   4 101.451 47.8027   3
  -1   0   4 84.5773 39.5062   1
  -1   0   3 777.366 61.8960   3
  -1   0   3 817.969 58.4827   1
  -1   0   2 5142.54 215.313   3
  -1   0   2 5071.00 214.122   1
  -1   0   2 5183.72 202.975  17
  -1   0   2 5451.14 203.965  20
  -1   0   1 1018.49 45.9807   3
  -1   0   1 1061.64 47.0987   1
  -1   0   1 1004.40 46.7947   2
  -1   0   0 8164.90 317.394  16
   1   0   1 1150.58 50.0299  15
  -1   0  -1 1133.33 53.9787  16
   1   0   1 1105.38 57.9440  21
  -1   0  -2 343.965 29.8842  16
   1   0   2 277.199 40.2813   4
   1   0   3 26.1095 42.1581   4
   1   0   3 10.7451 40.7105   1
  -1   0  -3 12.3237 21.3167  16
   1   0   3 64.3610 47.2121  21
   1   0   4 1581.10 104.452  21
   1   0   4 1458.05 97.8218   1
   1   0   4 1739.89 99.2529   4
   1   0   5 42.0555 47.6168   1
   1   0   5 100.101 47.1943   4
   1   0   6 2118.10 147.082   5
   1   0   6 2188.61 130.157   4
   1   0   6 2049.70 96.6288   9
   1   0   6 2037.98 97.1544   7
   1   0   6 2247.50 130.911   1
   1   0   7 1836.82 87.3789  26
   1   0   7 1485.92 116.205   4
   1   0   7 1599.21 136.160   5
   1   0   7 1507.95 118.468   1
   1   0   7 1614.11 85.9434   9
   1   0   7 1598.09 86.1240   7
   1   0   8 19.0978 34.0045  32
   1   0   8 10.0174 28.8317   7
   1   0   8 9.27350 32.2385  38
   1   0   8-2.47138 31.3640  37
   1   0   8 17.3487 42.7691  14
   1   0   8 2.88626 26.3194  29
   1   0   8 6.93780 27.9715  26
   1   0   8 15.5517 48.1394  11
   1   0   8 15.4002 51.4557   1
   1   0   8-2.23123 31.1429   9
   1   0   8 81.5604 67.6310   5
   1   0   8-7.81442 48.3781   4
   1   0   8 3.02917 60.7532  42
   1   0   8 47.3213 36.1170  43
   1   0   9 1096.85 71.8152  38
   1   0   9 1092.16 68.0051  37
   1   0   9 863.908 57.6914  29
   1   0   9 704.481 56.7140   7
   1   0   9 1065.46 66.4167  32
   1   0   9 778.410 116.492   5
   1   0   9 693.579 92.6215   4
   1   0   9 876.688 82.2062  11
   1   0   9 822.698 94.6860   1
   1   0   9 740.487 59.2374   9
   1   0   9 1011.64 69.3421  43
   1   0   9 845.446 79.5114  14
   1   0  10 205.460 41.9605  32
   1   0  10 207.855 58.8245  34
   1   0  10 144.363 34.7939   7
   1   0  10 126.762 83.3570   5
   1   0  10 159.240 59.7446  11
   1   0  10 175.810 62.9890   1
   1   0  10 152.385 38.0505   9
   1   0  10 123.952 58.1333  14
   1   0  10 178.942 45.0531  43
   1   0  10 153.653 34.7920  29
   1   0  10 228.726 44.1198  37
   1   0  10 220.162 47.3700  38
   1   0  11 579.356 111.476   5
   1   0  11 360.835 71.3488  11
   1   0  11 485.256 81.6241   1
   1   0  11 269.624 50.3316  43
   1   0  11 264.236 61.6847  34
   1   0  11 363.770 45.8848   9
   1   0  11 378.724 43.5901   7
   1   0  11 269.408 55.0502  38
   1   0  11 338.869 50.3067  37
   1   0  12 2661.65 134.746  37
   1   0  12 2440.54 177.466   1
   1   0  12 2742.70 129.450   9
   1   0  12 2540.20 154.294  11
   1   0  12 2704.00 148.993  34
   1   0  12 2687.67 126.479   7
   1   0  12 2624.58 137.682  43
   1   0  12 2252.87 201.017   5
   1   0  13 30.5373 27.3702   7
   1   0  13-1.23194 30.0243   9
   1   0  13 26.1264 36.8239  43
   1   0  13 17.3614 49.7610  34
   1   0  13 49.9179 60.3551  11
   1   0  13 35.6481 37.4803  37
   1   0  14 1166.67 86.6089  11
   1   0  14 1091.97 62.1070   7
   1   0  14 1232.87 79.3582  34
   1   0  14 1131.01 64.7672   9
   1   0  14 1207.73 71.3640  37
   1   0  15 136.582 20.2904   7
   1   0  15 157.080 40.3905  11
   1   0  15 131.119 26.6688  37
   1   0  15 128.024 21.4232   9
   1   0  16 84.7287 20.7945  11
  -1   1  16 242.524 33.9134  11
  -1   1  15 39.5588 42.7295  11
  -1   1  15 81.7595 32.2865  37
  -1   1  15 49.9421 37.1678  34
  -1   1  14 254.537 59.8958  11
  -1   1  14 222.050 45.6948  37
  -1   1  14 211.283 51.6930  34
  -1   1  13 383.819 71.4827  11
  -1   1  13 393.231 67.6111  34
  -1   1  13 391.469 54.2990  37
  -1   1  13 351.162 55.2143  38
  -1   1  12 987.809 79.7331  38
  -1   1  12 1078.52 79.5123  37
  -1   1  12 1215.20 140.355   5
  -1   1  12 1125.14 96.6266  11
  -1   1  12 1112.52 95.5837  34
  -1   1  11 406.091 53.0942  26
  -1   1  11 448.930 73.1321  34
  -1   1  11 496.791 59.0550  37
  -1   1  11 519.456 57.5427  38
  -1   1  11 539.376 54.6487  43
  -1   1  11 356.289 73.0989  11
  -1   1  11 480.139 104.418   5
  -1   1  11 451.065 84.3271  42
  -1   1  10 1350.31 141.990   5
  -1   1  10 1310.16 98.4193  34
  -1   1  10 1258.91 87.7359  42
  -1   1  10 1292.73 79.5953  43
  -1   1  10 1389.31 84.6170  38
  -1   1  10 1390.13 83.9792  37
  -1   1  10 1161.64 97.2420  11
  -1   1  10 1095.83 78.9756  26
  -1   1   9 200.531 54.6672  11
  -1   1   9 185.676 55.6348  34
  -1   1   9 249.550 78.5219   5
  -1   1   9 186.885 39.6393  26
  -1   1   9 199.340 49.3795  30
  -1   1   9 188.468 39.6109  37
  -1   1   9 208.232 41.7132  38
  -1   1   9 190.612 37.6815  43
  -1   1   8 1194.60 122.097   5
  -1   1   8 1215.74 69.2089  29
  -1   1   8 1168.86 73.9627  26
  -1   1   7 3237.42 189.443   5
  -1   1   7 2946.02 131.603  29
  -1   1   7 2901.71 136.301  26
  -1   1   6 5025.06 206.524  26
  -1   1   6 5071.81 251.262   5
  -1   1   6 5270.20 251.142   3
  -1   1   6 4620.00 206.962   8
  -1   1   5 8358.50 366.919   3
  -1   1   5 8321.15 369.246   5
  -1   1   4 3146.30 159.347   3
  -1   1   4 3215.44 164.711   5
  -1   1   3 11350.4 456.557   3
  -1   1   2 299.553 22.9857  20
  -1   1   2 249.847 43.5033   5
  -1   1   2 244.057 31.5595   3
  -1   1   2 297.035 22.0300  17
  -1   1   1 22077.3 857.904   3
  -1   1   1 23091.1 862.186   5
  -1   1   1 21850.7 858.632   2
  -1   1   1 22946.2 858.599  19
  -1   1   0 7443.00 286.218  19
   1   1   1 14423.6 551.192  15
   1   1   2 10117.9 409.029  21
   1   1   3 6816.28 293.364  21
   1   1   4 8252.71 357.537  21
   1   1   5 4691.56 233.157  21
   1   1   6 6745.81 325.235   5
   1   1   7 2156.91 102.797  26
   1   1   7 2070.45 98.4349  29
   1   1   8 3160.18 146.682  29
   1   1   8 3351.88 165.572  31
   1   1   8 3839.09 158.668  38
   1   1   8 3708.94 156.021  37
   1   1   8 3088.25 164.864  14
   1   1   8 3572.22 159.420  43
   1   1   8 3025.00 149.446  26
   1   1   8 3209.45 168.521  11
   1   1   8 3118.32 213.789   5
   1   1   8 3740.27 155.217  32
   1   1   9 856.073 78.4712  31
   1   1   9 823.765 56.8112  29
   1   1   9 944.854 69.7891  38
   1   1   9 846.355 64.2286  37
   1   1   9 1093.85 85.2140  14
   1   1   9 763.116 68.6200  43
   1   1   9 902.054 61.6572  26
   1   1   9 990.648 67.4724  32
   1   1   9 1330.60 94.2574  11
   1   1   9 1551.06 139.853   5
   1   1  10 1128.01 142.203   5
   1   1  10 1342.86 105.085  34
   1   1  10 1693.79 95.4543  38
   1   1  10 1558.44 90.0153  37
   1   1  10 1559.64 93.9219  43
   1   1  10 1412.94 102.562  31
   1   1  10 1236.58 103.068  14
   1   1  10 1346.43 107.869  11
   1   1  11 339.550 100.608   5
   1   1  11 268.103 62.3177  31
   1   1  11 222.230 66.2692  34
   1   1  11 209.708 53.4753  38
   1   1  11 275.270 48.7450  37
   1   1  11 202.325 48.5887  43
   1   1  11 244.282 70.4654  11
   1   1  12 1223.54 77.0380   9
   1   1  12 1333.73 85.4960  37
   1   1  12 1368.28 101.730  31
   1   1  12 1496.92 107.487  11
   1   1  12 1344.03 149.522   5
   1   1  12 1360.01 87.5740  43
   1   1  12 1149.81 71.3244  35
   1   1  12 1156.03 96.0840  34
   1   1  13 109.552 40.3472  37
   1   1  13 147.825 57.8115  31
   1   1  13 130.313 60.2985  11
   1   1  13 126.759 54.5640  34
   1   1  14 533.789 61.1643  31
   1   1  14 490.192 47.4392  37
   1   1  14 444.909 56.9582  34
   1   1  15 407.119 47.1858  11
   1   1  15 333.005 33.4075  37
   1   1  15 388.958 44.2467  31
   1   1  15 385.359 39.3472  34
   1   1  16 449.007 32.0417  11
  -1   2  16 226.311 32.1104  11
  -1   2  15 427.955 53.2729  11
  -1   2  15 431.922 42.5654  37
  -1   2  15 480.796 50.4099  34
  -1   2  14 550.649 67.1064  11
  -1   2  14 441.966 51.7472  37
  -1   2  14 520.387 65.4074  34
  -1   2  13 876.471 88.1400  11
  -1   2  13 873.402 82.4928  34
  -1   2  13 786.136 68.8077  37
  -1   2  12 10.5879 44.3193  37
  -1   2  12 1.68113 45.3116  38
  -1   2  12 68.8041 58.4626  11
  -1   2  12 113.659 75.3643   5
  -1   2  12 97.9641 60.3853   1
  -1   2  12 24.2840 57.1104  34
  -1   2  11 3726.55 190.735  26
  -1   2  11 4380.02 193.474  43
  -1   2  11 4567.54 277.904   5
  -1   2  11 4502.82 196.366  38
  -1   2  11 4316.58 196.506  37
  -1   2  11 3911.12 183.704  35
  -1   2  11 4180.65 209.487  34
  -1   2  11 4501.35 212.791  11
  -1   2  10 722.904 62.5022  26
  -1   2  10 869.052 67.1172  38
  -1   2  10 888.708 67.4583  37
  -1   2  10 802.483 63.5506  43
  -1   2  10 772.764 114.005   5
  -1   2  10 781.121 82.2924  11
  -1   2  10 806.612 59.8835  35
  -1   2  10 699.200 81.2609  34
  -1   2  10 707.798 77.5354  31
  -1   2   9 5281.38 243.556  26
  -1   2   9 5686.03 244.626  37
  -1   2   9 6105.74 245.262  38
  -1   2   9 5708.66 243.060  43
  -1   2   9 5604.35 246.521  13
  -1   2   9 5982.70 240.516  12
  -1   2   9 5533.35 255.762  11
  -1   2   9 5376.30 252.711  31
  -1   2   9 5489.36 248.035  30
  -1   2   9 5501.29 255.662  34
  -1   2   9 5964.47 316.589   5
  -1   2   8 5461.86 233.616  26
  -1   2   8 5296.87 291.166   5
  -1   2   7 4569.00 203.927  26
  -1   2   7 4849.44 256.681   5
  -1   2   7 4868.93 196.101   7
  -1   2   7 4726.12 197.133   9
  -1   2   6 10613.3 419.537  26
  -1   2   6 10535.2 464.437   5
  -1   2   6 9629.03 418.645   8
  -1   2   6 10797.1 412.752   9
  -1   2   6 10948.4 412.343   7
  -1   2   6 9828.72 459.889   3
  -1   2   5 3238.58 171.212   3
  -1   2   5 3121.32 172.362   5
  -1   2   4 3231.03 159.838   3
  -1   2   4 3177.76 163.687   5
  -1   2   3 2887.72 137.702   5
  -1   2   3 2849.02 131.932   3
  -1   2   3 2456.21 123.522   6
  -1   2   2 38637.8 1443.67   5
  -1   2   2 38030.1 1433.48  17
  -1   2   2 37453.1 1438.42   3
  -1   2   2 37673.2 1436.35   1
  -1   2   2 36127.6 1436.75   6
  -1   2   1 580.722 32.5718   2
  -1   2   1 543.653 36.9462   5
  -1   2   1 550.506 31.2156   3
  -1   2   1 615.977 38.7943  21
  -1   2   0 47775.0 1817.72  19
  -1   2   0 48193.6 1824.15  20
  -1   2  -1 19831.2 762.315  20
   1   2   2 13068.8 525.236  21
   1   2   3 10054.1 419.959  21
   1   2   4 7596.15 336.214  21
   1   2   5 9818.11 431.058  21
   1   2   6 123.946 65.3477   5
   1   2   6 194.625 31.3022   7
   1   2   6 183.471 29.4566   9
   1   2   6 248.316 68.5232  21
  -1   2  -6 159.005 23.7064  20
   1   2   7 9577.40 393.533  26
   1   2   7 9971.86 389.168  29
   1   2   7 10497.7 462.472   5
   1   2   8 176.334 54.1555  11
   1   2   8 113.276 35.5433  37
   1   2   8 96.0547 45.8162  14
   1   2   8 73.4199 36.6316  43
   1   2   8 146.300 69.5970   5
   1   2   8 86.6476 48.5223  31
   1   2   8 76.6810 27.0370  29
   1   2   8 93.2636 34.0072  32
   1   2   8 80.5279 30.9725  26
   1   2   9 7063.66 283.842  43
   1   2   9 6093.21 290.081  14
   1   2   9 7364.29 279.873  37
   1   2   9 6092.06 291.389  11
   1   2   9 6969.71 291.575  31
   1   2   9 6400.10 356.438   5
   1   2   9 5857.97 271.021  26
   1   2  10 736.244 81.9868  11
   1   2  10 644.886 77.8098  34
   1   2  10 610.042 59.2974  37
   1   2  10 571.040 61.0953  43
   1   2  10 758.409 116.562   5
   1   2  10 647.178 77.5674  14
   1   2  10 642.416 72.9200  31
   1   2  11 3154.46 149.550  43
   1   2  11 2717.62 157.214  31
   1   2  11 2932.09 162.917  34
   1   2  11 2899.48 143.377  37
   1   2  11 2592.66 214.816   5
   1   2  11 2534.59 158.857  11
   1   2  12 911.111 74.3965  43
   1   2  12 1167.59 111.549   1
   1   2  12 926.342 70.9308  37
   1   2  12 1039.49 89.0177  31
   1   2  12 1069.61 93.4090  11
   1   2  12 964.954 88.2580  34
   1   2  12 794.386 62.0621  35
   1   2  12 1033.53 131.635   5
   1   2  13 774.198 81.1594  11
   1   2  13 658.916 73.5534  31
   1   2  13 646.296 75.1027  34
   1   2  13 690.574 60.3841  37
   1   2  14 1599.85 95.7150  34
   1   2  14 1642.24 96.9684  31
   1   2  14 1516.58 99.2950  11
   1   2  14 1466.00 83.2687  37
   1   2  15 696.934 37.5918   7
   1   2  15 532.323 48.3070  34
   1   2  15 566.840 51.6535  31
   1   2  15 648.603 53.7355  11
  -1   3  16 111.914 25.9078  11
  -1   3  16 62.5871 23.1825  34
  -1   3  15 965.232 66.7795  11
  -1   3  15 842.305 64.2242  34
  -1   3  15 925.500 65.7510  31
  -1   3  15 843.122 57.6340  37
  -1   3  14 95.8247 27.4996   9
  -1   3  14 159.195 27.6512   7
  -1   3  14 109.120 40.8895  37
  -1   3  14 137.389 49.6832  31
  -1   3  14 108.873 50.5257  11
  -1   3  14 74.7768 51.1102  34
  -1   3  13 1804.93 91.6563   7
  -1   3  13 1709.50 103.650  37
  -1   3  13 1817.77 117.840  11
  -1   3  13 1814.63 119.483  34
  -1   3  13 1643.47 114.408  31
  -1   3  13 1864.24 93.8644   9
  -1   3  12 534.002 78.2421  34
  -1   3  12 595.049 48.7504  35
  -1   3  12 513.018 54.8984  26
  -1   3  12 489.487 75.1779  11
  -1   3  12 506.522 103.917   5
  -1   3  12 422.016 47.0971   9
  -1   3  12 646.971 63.5069  38
  -1   3  12 490.632 60.2034  37
  -1   3  12 449.981 45.2609   7
  -1   3  12 553.612 73.1297  31
  -1   3  12 466.172 80.6878   1
  -1   3  11 2304.90 138.210  31
  -1   3  11 2336.45 142.321  11
  -1   3  11 2333.37 119.787  35
  -1   3  11 2314.36 143.819  34
  -1   3  11 2200.74 123.423  26
  -1   3  11 2713.59 204.773   5
  -1   3  11 2141.64 116.882   9
  -1   3  11 2501.82 117.163   7
  -1   3  11 2565.72 130.625  37
  -1   3  11 2633.33 128.067  38
  -1   3  11 2425.75 167.619   1
  -1   3  10 1457.91 85.8102  38
  -1   3  10 1429.21 87.2225  37
  -1   3  10 1296.17 73.4979   7
  -1   3  10 1354.43 81.4917  35
  -1   3  10 1252.33 90.5487  30
  -1   3  10 1403.02 98.4502  31
  -1   3  10 1436.76 84.3096  43
  -1   3  10 1173.93 82.4548  26
  -1   3  10 1141.86 135.371   5
  -1   3  10 1219.39 75.6265   9
  -1   3  10 1539.89 103.674  42
  -1   3  10 1213.61 81.6002  12
  -1   3  10 1206.92 99.3819  11
  -1   3  10 1187.64 111.841   1
  -1   3   9 688.494 70.8296  11
  -1   3   9 733.325 53.4121  12
  -1   3   9 604.912 64.4103  30
  -1   3   9 541.290 64.4881  31
  -1   3   9 624.780 55.0326  43
  -1   3   9 586.929 56.8623  26
  -1   3   9 798.853 108.769   5
  -1   3   9 875.537 91.8023   1
  -1   3   9 851.819 51.7932   7
  -1   3   9 546.737 60.0367  42
  -1   3   9 580.159 58.1420  37
  -1   3   9 616.434 56.8962  38
  -1   3   9 594.055 58.5078  13
  -1   3   9 774.555 52.0418   9
  -1   3   8 2942.61 165.000   1
  -1   3   8 2593.72 137.388  31
  -1   3   8 2450.93 130.310  26
  -1   3   8 2619.00 129.337  37
  -1   3   8 2773.56 123.769   9
  -1   3   8 2638.84 183.716   5
  -1   3   8 2926.56 122.561   7
  -1   3   7 505.101 83.3594   5
  -1   3   7 464.260 64.4926   1
  -1   3   7 519.425 40.6051   9
  -1   3   7 475.654 38.7557   7
  -1   3   6 5767.46 295.798   5
  -1   3   6 6209.03 255.017  26
  -1   3   6 6258.50 247.630   9
  -1   3   6 5579.45 253.612   8
  -1   3   6 6402.71 246.881   7
  -1   3   6 6504.00 278.023   6
  -1   3   6 6425.95 279.951   1
  -1   3   6 5738.12 292.500   3
  -1   3   5 836.120 65.5164   6
  -1   3   5 909.439 85.7520   5
  -1   3   5 798.247 79.9952   3
  -1   3   5 818.955 70.9883   1
  -1   3   4 17757.9 695.975   6
  -1   3   4 17459.1 710.611   5
  -1   3   4 17412.3 707.189   3
  -1   3   4 17846.2 697.814   1
  -1   3   3 2721.81 136.606   5
  -1   3   3 2543.89 118.885  17
  -1   3   3 2640.71 130.487   3
  -1   3   3 2796.40 125.355   1
  -1   3   3 2768.12 124.038   6
  -1   3   2 2066.56 98.1830   5
  -1   3   2 1872.91 89.9403  17
  -1   3   2 1983.47 93.5346   3
  -1   3   2 1955.09 89.9858   1
  -1   3   2 1913.18 103.855  21
  -1   3   2 1881.31 90.3405   6
  -1   3   1 8203.36 340.248   6
  -1   3   1 8989.04 339.574   3
  -1   3   1 9391.30 349.234  21
  -1   3   1 8632.97 340.099   2
  -1   3   0 780.957 48.1037  20
  -1   3   0 859.926 40.4431   2
   1   3   1 6380.61 284.705   4
  -1   3  -1 7981.70 285.812  20
   1   3   2 640.753 50.6709   4
  -1   3  -2 674.636 40.3261  20
  -1   3  -3 162.743 25.5200  20
   1   3   3 133.368 41.0040   4
   1   3   3 175.078 40.5618   1
   1   3   3 219.874 57.1046  21
   1   3   4 61.1734 39.1466   4
   1   3   4 69.0253 42.3348   1
  -1   3  -4 209.606 25.8259  20
   1   3   4 127.632 57.6312  21
   1   3   5 1673.65 126.516   5
   1   3   5 1848.69 111.418   4
   1   3   5 1733.11 111.665   1
  -1   3  -5 1875.64 85.8702  20
   1   3   5 1819.53 128.856  21
   1   3   6 1625.26 126.656  21
  -1   3  -6 1354.04 69.9886  20
   1   3   6 1455.69 73.4141   7
   1   3   6 1465.85 73.0216   9
   1   3   6 1331.51 118.618   5
   1   3   6 1516.11 104.594   4
   1   3   6 1509.32 104.116   1
   1   3   7 166.637 53.3803   1
   1   3   7 132.504 29.9726   9
   1   3   7 215.114 31.3475   7
   1   3   7 56.2494 28.7496  26
   1   3   7 165.285 57.5814   4
   1   3   7 164.229 69.2642   5
   1   3   8 630.255 64.4791  14
   1   3   8 528.117 47.0391   7
   1   3   8 563.593 48.0716  26
   1   3   8 564.645 65.8873  11
   1   3   8 476.523 74.6653   1
   1   3   8 526.172 45.7882   9
   1   3   8 627.830 63.5453  31
   1   3   8 658.164 53.0160  37
   1   3   8 673.674 57.5292  43
   1   3   8 650.977 100.028   5
   1   3   8 585.356 78.9060   4
   1   3   9 499.754 68.2645  14
   1   3   9 719.630 50.1866   7
   1   3   9 463.945 63.8282  31
   1   3   9 436.744 51.4932  37
   1   3   9 456.893 46.7020  26
   1   3   9 632.612 75.0170  11
   1   3   9 781.715 90.2355   1
   1   3   9 648.955 51.7478   9
   1   3   9 434.679 54.6297  43
   1   3   9 771.428 90.9993   4
   1   3   9 662.376 105.348   5
   1   3  10 208.812 59.9010  14
   1   3  10 295.844 38.7822   7
   1   3  10 220.051 39.0831  26
   1   3  10 229.185 62.7288  11
   1   3  10 220.137 66.9175   1
   1   3  10 262.735 40.1472   9
   1   3  10 303.176 47.8118  37
   1   3  10 199.858 84.7227   5
   1   3  10 266.794 65.7816  34
   1   3  10 299.800 52.3978  43
   1   3  10 291.456 64.5610  31
   1   3  11 739.341 80.8403  31
   1   3  11 774.418 87.9414  34
   1   3  11 802.310 84.7687  11
   1   3  11 573.925 86.8073   1
   1   3  11 591.623 55.8005   9
   1   3  11 850.523 67.6219  37
   1   3  11 694.896 115.691   5
   1   3  11 1009.93 74.5227  43
   1   3  11 652.610 53.5064   7
   1   3  12 200.582 81.0068   5
   1   3  12 138.697 62.1791  11
   1   3  12 185.600 37.0443   9
   1   3  12 217.996 36.0581   7
   1   3  12 102.680 38.9136  35
   1   3  12 144.594 65.1325  34
   1   3  12 62.9981 59.0655  31
   1   3  12 107.555 43.5320  37
   1   3  12 280.469 69.7609   1
   1   3  13 1269.54 70.6889   7
   1   3  13 1370.15 97.5390  34
   1   3  13 1201.50 96.4789  11
   1   3  13 1297.76 93.8634  31
   1   3  13 1368.92 81.3616  37
   1   3  13 1142.79 71.7086   9
   1   3  14 157.650 27.6989   9
   1   3  14 76.7424 48.0259  34
   1   3  14 229.335 27.3668   7
   1   3  14 119.024 45.6884  31
   1   3  14 130.419 48.5934  11
   1   3  14 60.5759 33.3074  37
   1   3  15 83.4767 16.8979   7
   1   3  15 177.983 35.5491  34
   1   3  15 116.009 34.0426  31
   1   3  15 87.7696 35.5000  11
   1   3  15 106.988 18.4501   9
  -1   4  16 245.477 26.5898  11
  -1   4  16 240.167 27.3506  34
  -1   4  15 89.0209 39.0548  31
  -1   4  15 75.1552 37.5147  11
  -1   4  15 42.8859 39.3805  34
  -1   4  14 676.420 46.2541   7
  -1   4  14 845.229 70.7710  31
  -1   4  14 752.062 73.6684  34
  -1   4  14 659.598 69.5910  11
  -1   4  14 807.223 61.0199  37
  -1   4  14 705.605 48.4622   9
  -1   4  13 77.2954 31.2366   9
  -1   4  13 83.4696 28.3824   7
  -1   4  13 101.065 62.3978  34
  -1   4  13 102.359 55.5133  31
  -1   4  13 171.220 47.8740  37
  -1   4  13 89.9571 58.2371  11
  -1   4  12 1535.68 97.1394  26
  -1   4  12 1991.98 169.457   5
  -1   4  12 1691.58 92.1709   9
  -1   4  12 1780.96 89.4720   7
  -1   4  12 1779.81 94.6351  35
  -1   4  12 1774.71 116.723  31
  -1   4  12 1589.52 115.537  11
  -1   4  12 1688.80 104.519  37
  -1   4  12 1571.05 133.904   1
  -1   4  11 62.5751 46.0000  38
  -1   4  11 57.9260 45.4715  37
  -1   4  11 63.5682 40.8185  26
  -1   4  11 186.129 63.3727  11
  -1   4  11 208.789 35.6546   9
  -1   4  11 214.396 34.3451   7
  -1   4  11 107.986 42.1377  35
  -1   4  11 62.6045 60.3355  31
  -1   4  11 70.6799 52.2565  30
  -1   4  11 250.813 82.9241   5
  -1   4  11 201.348 61.0449   1
  -1   4  10 241.790 47.0648  38
  -1   4  10 253.467 50.8519  37
  -1   4  10 239.236 45.2708  35
  -1   4  10 309.177 58.5852  30
  -1   4  10 265.050 61.2727  31
  -1   4  10 372.505 62.4133  12
  -1   4  10 283.281 48.8319  26
  -1   4  10 387.405 63.5637  11
  -1   4  10 370.148 40.4057   7
  -1   4  10 390.195 70.7807   1
  -1   4  10 373.326 41.5573   9
  -1   4  10 453.501 93.2383   5
  -1   4   9 681.656 74.3336  34
  -1   4   9 688.715 52.6845  12
  -1   4   9 627.359 71.8243  11
  -1   4   9 701.045 48.6877   7
  -1   4   9 640.997 67.6219  31
  -1   4   9 649.855 67.6281  30
  -1   4   9 718.018 60.2632  26
  -1   4   9 600.762 97.8193   5
  -1   4   9 689.605 68.8642  42
  -1   4   9 595.716 59.9177  13
  -1   4   9 663.322 80.1359   1
  -1   4   9 642.672 58.2090  38
  -1   4   9 701.685 60.2948  37
  -1   4   9 647.649 50.7791   9
  -1   4   8 934.794 76.1089  34
  -1   4   8 870.696 70.8340  31
  -1   4   8 844.648 63.6804  26
  -1   4   8 789.197 102.142   5
  -1   4   8 982.589 65.2742  37
  -1   4   8 832.985 83.6057   1
  -1   4   8 848.937 54.3552  12
  -1   4   8 742.125 73.8533  11
  -1   4   8 808.473 53.2795   9
  -1   4   8 1116.70 68.4365  42
  -1   4   8 748.673 50.6264   7
  -1   4   8 753.808 60.4544  13
  -1   4   7 3188.12 193.906   5
  -1   4   7 3133.11 147.939  26
  -1   4   7 3164.57 138.212   7
  -1   4   7 3380.01 139.744   9
  -1   4   7 3123.82 174.314   1
  -1   4   6 4895.19 252.876   5
  -1   4   6 5202.96 214.154  26
  -1   4   6 4938.91 204.082   7
  -1   4   6 5298.78 234.680   6
  -1   4   6 4743.61 251.095   3
  -1   4   6 4863.06 235.414   1
  -1   4   6 5104.26 204.992   9
  -1   4   5 100.119 40.8803   1
  -1   4   5 127.484 53.4073   3
  -1   4   5 145.935 56.5973   5
  -1   4   5 76.4768 35.2546   6
  -1   4   4 4509.32 202.168   1
  -1   4   4 4587.89 212.886   3
  -1   4   4 4933.63 227.152  21
  -1   4   4 4538.51 201.324   6
  -1   4   4 4470.71 214.644   5
  -1   4   3 5137.71 218.243   5
  -1   4   3 5134.55 228.543  21
  -1   4   3 4803.15 206.025  17
  -1   4   3 4751.64 205.985   6
  -1   4   3 4629.49 213.087   3
  -1   4   3 5053.02 207.484   1
  -1   4   2 1970.04 88.1256   1
  -1   4   2 2009.15 92.9704   3
  -1   4   2 1902.97 105.857  21
  -1   4   2 1866.91 87.9862   6
  -1   4   2 1802.69 94.0799   5
  -1   4   1 5782.30 236.561  17
  -1   4   1 5818.31 229.321   6
  -1   4   1 5849.81 228.519   3
  -1   4   1 5688.46 228.906   2
  -1   4   1 5781.16 241.808  21
  -1   4   0 2947.07 126.002  17
  -1   4   0 2853.44 116.349   2
  -1   4   0 2845.93 127.679  20
   1   4   1 1033.37 58.4964   4
  -1   4  -1 1025.94 59.4588  20
   1   4   2 748.120 54.5713   4
   1   4   2 669.670 53.2666   1
  -1   4  -2 723.500 48.6263  20
   1   4   3 1427.58 82.0291   4
   1   4   3 1350.88 81.3787   1
   1   4   3 1412.61 104.215  21
  -1   4  -3 1236.19 68.0403  20
   1   4   4 2172.20 117.169   4
   1   4   4 2110.31 114.722   1
   1   4   4 2142.72 138.467  21
  -1   4  -4 2051.56 97.1869  20
   1   4   5 484.809 60.1402   4
   1   4   5 461.207 73.1860   5
   1   4   5 510.216 59.6710   1
   1   4   5 447.995 77.7976  21
  -1   4  -5 535.438 38.1114  20
   1   4   6 3231.30 146.125  26
   1   4   6 3499.34 201.821  21
   1   4   6 3732.59 180.764   4
   1   4   6 3394.26 195.886   5
   1   4   6 3280.06 143.148   7
   1   4   6 3525.67 179.333   1
   1   4   6 3285.17 143.264   9
   1   4   7 423.761 42.5211  26
   1   4   7 490.570 85.8521   5
   1   4   7 614.071 74.3348   4
   1   4   7 428.127 86.3820  21
   1   4   7 491.801 41.5007   7
   1   4   7 486.637 41.2649   9
   1   4   7 547.751 72.0518   1
   1   4   8 555.152 64.1221  14
   1   4   8 626.690 45.9763   7
   1   4   8 442.969 46.6713  26
   1   4   8 562.761 65.5267  11
   1   4   8 694.773 82.0656   1
   1   4   8 594.101 47.5652   9
   1   4   8 471.432 62.3142  31
   1   4   8 468.037 52.8659  38
   1   4   8 560.176 51.9991  37
   1   4   8 452.485 53.7749  43
   1   4   8 673.706 82.1996   4
   1   4   8 613.209 97.0027   5
   1   4   9 144.834 53.0118  14
   1   4   9 86.5554 32.4417   7
   1   4   9 149.969 57.2365  11
   1   4   9 104.050 59.6833   1
   1   4   9 132.670 34.4284   9
   1   4   9 75.7595 38.2518  37
   1   4   9 163.235 34.7199  26
   1   4   9 115.653 53.8446  31
   1   4   9 85.1805 41.9057  43
   1   4   9 186.011 75.8363   5
   1   4  10 686.019 50.3552   7
   1   4  10 379.588 45.2273  26
   1   4  10 557.570 75.2465  11
   1   4  10 666.989 88.9058   1
   1   4  10 566.726 50.6235   9
   1   4  10 395.015 53.8613  37
   1   4  10 440.358 68.5504  31
   1   4  10 324.929 55.6839  43
   1   4  10 407.835 96.4379   5
   1   4  11 1394.02 151.355   5
   1   4  11 1723.04 87.5534   7
   1   4  11 1666.53 136.807   1
   1   4  11 1462.22 86.6011   9
   1   4  11 1503.40 95.0436  37
   1   4  11 1639.21 113.744  11
   1   4  11 1526.40 99.2286  43
   1   4  11 1413.41 107.060  31
   1   4  12 333.000 90.4546   5
   1   4  12 406.799 71.1180  11
   1   4  12 496.863 79.5921   1
   1   4  12 402.079 50.7937  35
   1   4  12 589.966 45.2996   7
   1   4  12 466.618 67.8790  31
   1   4  12 411.935 53.7833  37
   1   4  12 510.652 47.4889   9
   1   4  13 253.181 33.9643   9
   1   4  13 161.498 33.1119  35
   1   4  13 172.556 57.4641  34
   1   4  13 245.443 32.6582   7
   1   4  13 196.213 55.6679  31
   1   4  13 300.040 59.9008  11
   1   4  13 133.552 42.0757  37
   1   4  14 43.8564 20.4657   7
   1   4  14-7.35105 41.1577  31
   1   4  14 33.2871 45.0837  34
   1   4  14 13.9053 42.8223  11
   1   4  14 5.79832 21.8716   9
   1   4  15 241.066 20.9822   7
   1   4  15 152.061 35.9653  34
   1   4  15 282.507 36.6947  11
   1   4  15 184.752 34.6178  31
   1   4  15 236.090 22.0059   9
  -1   5  16 200.623 25.0376  34
  -1   5  15 367.642 44.2682  11
  -1   5  15 355.844 47.3884  34
  -1   5  14 1006.05 55.7447   7
  -1   5  14 1114.70 78.6476  31
  -1   5  14 1034.23 77.8465  11
  -1   5  14 1041.70 71.3058  37
  -1   5  14 980.923 57.3966   9
  -1   5  13 109.060 28.7542   9
  -1   5  13 173.204 29.5163   7
  -1   5  13 88.9957 30.7838  35
  -1   5  13 103.098 54.7046  31
  -1   5  13 96.9320 46.0051  37
  -1   5  13 147.232 54.7424  11
  -1   5  12 2995.78 163.815  26
  -1   5  12 3799.02 248.607   5
  -1   5  12 3524.26 160.181   9
  -1   5  12 4053.13 159.962   7
  -1   5  12 3666.75 183.198  31
  -1   5  12 3423.14 163.984  35
  -1   5  12 3354.36 182.645  11
  -1   5  12 3640.08 173.587  37
  -1   5  12 3603.99 210.876   1
  -1   5  11 46.0270 47.1330  37
  -1   5  11 8.99755 37.5749  26
  -1   5  11-50.1235 62.2089  11
  -1   5  11 3.51303 25.8702   7
  -1   5  11 41.0183 52.6811   1
  -1   5  11 16.1289 56.5308  31
  -1   5  11 23.8175 51.6234  30
  -1   5  11 15.3788 30.9995   9
  -1   5  11 1.58009 38.8578  35
  -1   5  11-25.3854 60.2854  34
  -1   5  11-46.3041 77.2615   5
  -1   5  10 4914.74 244.994  34
  -1   5  10 4903.34 227.143  35
  -1   5  10 4903.60 239.202  31
  -1   5  10 4846.46 236.172  30
  -1   5  10 5127.71 243.025  11
  -1   5  10 5156.08 233.409  12
  -1   5  10 4727.58 229.417  26
  -1   5  10 5239.13 301.644   5
  -1   5  10 5171.15 229.013  38
  -1   5  10 5354.27 233.444  37
  -1   5  10 5257.97 271.402   1
  -1   5  10 5659.67 220.112   7
  -1   5  10 5543.10 222.050   9
  -1   5   9 1757.81 108.326  34
  -1   5   9 1420.59 100.093  11
  -1   5   9 1428.28 82.8690  12
  -1   5   9 1299.15 76.1424   7
  -1   5   9 1576.54 100.910  31
  -1   5   9 1619.28 101.881  30
  -1   5   9 1481.89 90.6251  26
  -1   5   9 1390.39 135.907   5
  -1   5   9 1774.43 117.031  42
  -1   5   9 1279.95 89.2936  13
  -1   5   9 1110.50 108.414   1
  -1   5   9 1813.42 90.0274  38
  -1   5   9 1730.48 93.1285  37
  -1   5   9 1328.71 77.5577   9
  -1   5   8 3927.11 200.973  34
  -1   5   8 3905.35 196.212  31
  -1   5   8 4223.41 198.603  30
  -1   5   8 3804.59 191.087  26
  -1   5   8 4586.03 251.492   5
  -1   5   8 4265.89 188.218  38
  -1   5   8 3978.97 190.289  37
  -1   5   8 4509.38 225.946   1
  -1   5   8 4682.35 186.180  12
  -1   5   8 4114.60 198.597  11
  -1   5   8 4573.47 183.288   9
  -1   5   8 4207.75 195.109  42
  -1   5   8 4603.10 182.424   7
  -1   5   8 4549.46 192.518  13
  -1   5   7 8049.62 391.263   5
  -1   5   7 8020.65 342.335  26
  -1   5   7 8441.87 331.891   7
  -1   5   7 8490.88 332.873   9
  -1   5   7 8406.69 369.971   1
  -1   5   6 5290.89 267.512   5
  -1   5   6 4922.95 226.663  26
  -1   5   6 5586.11 218.400   7
  -1   5   6 5281.12 219.061   9
  -1   5   6 5675.91 252.685   1
  -1   5   5 12278.1 541.829   5
  -1   5   5 13417.5 511.886  26
  -1   5   5 12551.6 543.844   3
  -1   5   5 12711.2 528.113   1
  -1   5   5 13171.5 528.745   6
  -1   5   5 13223.8 560.036  21
  -1   5   4 3898.91 171.984   1
  -1   5   4 3614.52 182.397   3
  -1   5   4 3702.86 196.019  21
  -1   5   4 3804.14 170.743   6
  -1   5   4 3772.53 183.208   5
  -1   5   3 21630.0 811.816   5
  -1   5   3 21621.8 826.270  21
  -1   5   3 19979.8 805.903  17
  -1   5   3 20636.3 801.580   6
  -1   5   3 19354.7 808.667   3
  -1   5   3 20953.5 801.721   1
  -1   5   2 6250.26 247.624   1
  -1   5   2 5921.62 252.429   3
  -1   5   2 6831.39 272.874  21
  -1   5   2 5995.11 248.115   6
  -1   5   2 6331.84 253.778   5
  -1   5   1 11469.7 450.275  17
  -1   5   1 11231.6 437.606   6
  -1   5   1 11338.8 438.437   3
  -1   5   0 1090.66 59.4367  17
  -1   5   0 876.366 40.8041   3
  -1   5   0 1060.58 62.4616  20
  -1   5   0 874.672 42.2371   2
  -1   5  -1 5241.72 210.714  20
  -1   5  -1 5315.22 208.322  17
   1   5   2 11472.7 474.084   1
   1   5   2 12186.4 475.195   4
  -1   5  -2 12429.4 476.619  20
   1   5   3 8999.38 368.374   1
   1   5   3 8917.67 368.054   4
  -1   5  -3 9181.70 362.235  20
   1   5   3 8722.39 393.349  21
   1   5   4 16845.0 669.444   1
   1   5   4 15989.0 682.515   5
   1   5   4 17097.5 670.647   4
   1   5   4 17184.3 697.200  21
  -1   5  -4 16680.6 654.881  20
   1   5   5 4004.74 191.770   1
   1   5   5 3950.01 189.953   4
   1   5   5 3519.06 203.809   5
  -1   5  -5 3874.28 166.667  20
   1   5   5 4012.33 217.147  21
   1   5   6 25419.9 1021.80   5
   1   5   6 26709.0 1003.04   4
   1   5   6 23507.8 1027.83  21
   1   5   6 25215.5 961.722   9
   1   5   6 26487.5 1001.92   1
   1   5   6 25078.5 962.279   7
   1   5   6 23698.8 964.951  26
   1   5   7 537.785 70.0122   4
   1   5   7 427.894 81.3918   5
   1   5   7 402.382 88.1067  21
   1   5   7 418.941 40.5584   7
   1   5   7 425.825 39.3924   9
   1   5   7 432.387 43.0596  26
   1   5   7 578.031 70.2339   1
   1   5   8 9880.86 421.239  26
   1   5   8 10163.5 435.141  11
   1   5   8 10831.8 468.987   1
   1   5   8 10446.0 433.810  14
   1   5   8 10291.9 417.485   7
   1   5   8 10331.8 432.737  31
   1   5   8 10516.6 418.320   9
   1   5   8 11229.5 425.899  37
   1   5   8 10856.4 472.201   4
   1   5   8 10884.2 500.133   5
   1   5   9 1298.72 81.6454  37
   1   5   9 1310.38 71.6340   7
   1   5   9 1231.44 90.5361  31
   1   5   9 1210.97 84.5765  43
   1   5   9 1122.68 73.1919  26
   1   5   9 1138.41 92.9837  11
   1   5   9 1168.56 107.853   1
   1   5   9 1074.75 89.0439  14
   1   5   9 1245.33 72.6865   9
   1   5   9 1091.91 129.013   5
   1   5  10 4702.34 197.965  37
   1   5  10 4815.55 204.257  43
   1   5  10 4202.45 213.907  34
   1   5  10 4251.32 209.207  11
   1   5  10 4086.99 184.963   7
   1   5  10 3961.91 236.254   1
   1   5  10 4294.61 270.116   5
   1   5  10 4093.13 206.599  31
   1   5  10 4398.69 187.020   9
   1   5  10 3699.30 186.066  26
   1   5  11 1839.05 103.021  26
   1   5  11 2169.21 129.024  11
   1   5  11 1993.17 102.530   7
   1   5  11 2096.89 104.198   9
   1   5  11 2205.69 115.548  37
   1   5  11 2056.57 126.164  31
   1   5  11 1821.50 146.363   1
   1   5  11 2061.13 174.732   5
   1   5  12 2396.62 123.986  37
   1   5  12 2239.32 113.946   9
   1   5  12 2541.37 136.574  31
   1   5  12 2249.33 135.835  11
   1   5  12 2375.95 112.646   7
   1   5  12 2322.95 121.215  35
   1   5  13 1797.49 91.2742   9
   1   5  13 1605.83 97.9414  37
   1   5  13 2029.07 91.2215   7
   1   5  13 1909.75 113.835  11
   1   5  13 1802.96 95.1567  35
   1   5  13 1863.91 110.976  31
   1   5  14 417.917 51.3774  11
   1   5  14 354.347 31.9337   9
   1   5  14 455.537 51.7359  31
   1   5  14 385.525 31.0280   7
   1   5  15 779.431 50.4928  31
   1   5  15 734.817 52.7350  34
  -1   6  16 179.090 22.7304  34
  -1   6  15 18.3376 30.6276  11
  -1   6  14 756.088 64.3911  11
  -1   6  14 713.017 64.9065  31
  -1   6  13 105.492 25.0552   7
  -1   6  13 120.157 28.6804   9
  -1   6  13 85.2351 45.9380  37
  -1   6  13 71.4947 53.8910  31
  -1   6  13 140.193 63.2486  34
  -1   6  13 124.200 35.7142  35
  -1   6  13 57.5888 51.7181  11
  -1   6  12 1417.57 91.8738  26
  -1   6  12 1563.95 152.537   5
  -1   6  12 1908.64 86.1838   7
  -1   6  12 1635.49 86.5265   9
  -1   6  12 1521.35 101.262  37
  -1   6  12 1630.92 108.362  11
  -1   6  12 1639.05 132.152   1
  -1   6  12 1594.33 110.781  31
  -1   6  12 1449.97 92.3160  35
  -1   6  12 1536.99 115.325  34
  -1   6  11 490.849 73.9670  34
  -1   6  11 424.434 54.2730  35
  -1   6  11 369.618 51.3045  26
  -1   6  11 306.105 66.1203  11
  -1   6  11 228.151 33.9190   7
  -1   6  11 228.599 37.5320   9
  -1   6  11 468.655 60.1795  37
  -1   6  11 382.505 63.8976  30
  -1   6  11 463.277 68.3164  31
  -1   6  11 211.368 62.9155   1
  -1   6  11 229.097 81.0954   5
  -1   6  10 2191.09 125.524  26
  -1   6  10 2317.39 184.534   5
  -1   6  10 2741.97 115.259   7
  -1   6  10 2375.43 115.733   9
  -1   6  10 2294.74 127.981  37
  -1   6  10 2273.70 136.637  30
  -1   6  10 2375.99 137.176  11
  -1   6  10 2866.54 167.071   1
  -1   6  10 2303.23 135.443  31
  -1   6  10 2177.90 141.980  34
  -1   6  10 2350.55 126.045  35
  -1   6   9 361.065 51.3561  35
  -1   6   9 354.824 64.3179  34
  -1   6   9 428.582 52.5781  12
  -1   6   9 370.810 39.1602   9
  -1   6   9 330.491 60.8823  30
  -1   6   9 379.189 61.2916  31
  -1   6   9 371.352 51.1970  26
  -1   6   9 322.953 58.0368  11
  -1   6   9 389.079 53.2688  37
  -1   6   9 440.720 68.5797   1
  -1   6   9 339.161 81.9866   5
  -1   6   9 376.179 36.5522   7
  -1   6   8 1061.14 80.4589  31
  -1   6   8 1022.36 71.7376  26
  -1   6   8 929.787 105.832   5
  -1   6   8 1142.57 87.3703  34
  -1   6   8 1342.78 71.5430  38
  -1   6   8 1354.44 76.5965  37
  -1   6   8 1078.85 61.5862  12
  -1   6   8 829.177 74.5838  11
  -1   6   8 1029.62 67.5469  13
  -1   6   8 839.263 55.4442   7
  -1   6   8 815.290 85.6761   1
  -1   6   8 849.471 56.8107   9
  -1   6   7 2284.85 120.686  26
  -1   6   7 2538.98 109.528   7
  -1   6   7 2558.78 164.192   5
  -1   6   7 2676.70 145.497   1
  -1   6   7 2388.36 110.368   9
  -1   6   6 307.856 30.3970   9
  -1   6   6 556.384 45.2820  26
  -1   6   6 273.210 26.8549   7
  -1   6   6 378.811 68.7307   5
  -1   6   6 243.223 49.9240   1
  -1   6   6 509.072 81.3275  21
  -1   6   5 1301.31 72.9301  26
  -1   6   5 1342.98 84.6591   6
  -1   6   5 1209.84 98.3979   5
  -1   6   5 1220.06 111.108  21
  -1   6   5 1439.37 87.5284   1
  -1   6   4 2461.47 117.420   6
  -1   6   4 2281.03 128.950   5
  -1   6   4 2151.22 143.926  21
  -1   6   4 2203.91 127.812   3
  -1   6   4 2521.08 119.788   1
  -1   6   3 749.080 49.0805   1
  -1   6   3 584.814 56.3668   3
  -1   6   3 657.669 56.3312   5
  -1   6   3 716.719 47.9184   6
  -1   6   3 607.843 55.2846  17
  -1   6   3 688.155 74.7234  21
  -1   6   2 3889.68 160.127   6
  -1   6   2 4187.17 166.351   5
  -1   6   2 3989.85 188.428  21
  -1   6   2 3828.39 159.095   1
  -1   6   2 3577.11 164.955   3
  -1   6   1 1094.37 49.3342   6
  -1   6   1 1033.38 67.3278  17
  -1   6   1 1112.57 52.5341   3
  -1   6   0 5618.88 220.678  17
  -1   6   0 5213.75 198.802   3
  -1   6   0 5112.12 199.155   6
  -1   6   0 5322.05 200.217   2
   1   6   1 617.112 38.4856   4
  -1   6  -1 698.262 50.2036  17
  -1   6  -1 704.543 52.8511  20
   1   6   2 642.711 48.0237   4
   1   6   2 702.464 48.8083   1
  -1   6  -2 696.658 50.6146  17
  -1   6  -2 649.305 50.9509  20
   1   6   3 482.666 48.5340   4
   1   6   3 485.782 47.6397   1
  -1   6  -3 425.577 41.4005  17
  -1   6  -3 421.936 42.7557  20
   1   6   3 351.852 71.7734  21
   1   6   4 1645.72 106.672   5
   1   6   4 1618.08 93.0238   4
   1   6   4 1570.11 90.7010   1
  -1   6  -4 1320.00 76.7893  17
  -1   6  -4 1309.06 77.0471  20
   1   6   4 1356.34 114.650  21
  -1   6  -5 1602.87 84.8180  17
   1   6   5 1449.27 80.1798  26
   1   6   5 1886.25 106.911   4
   1   6   5 1864.24 122.022   5
   1   6   5 1814.00 104.920   1
   1   6   5 1748.26 134.870  21
  -1   6  -5 1561.19 83.4925  20
   1   6   6 79.8564 72.4767  21
   1   6   6 173.703 27.6044   9
   1   6   6 61.4841 29.9729  26
   1   6   6 227.819 27.7683   7
   1   6   6 187.958 65.4330   5
   1   6   6 286.806 50.6867   4
   1   6   6 302.312 55.3781   1
  -1   6  -6 126.735 27.0627  17
   1   6   7 255.948 32.8960   7
   1   6   7 308.683 40.1344  26
   1   6   7 258.317 70.8633   5
   1   6   7 308.466 59.1805   4
   1   6   7 361.983 83.4840  21
   1   6   7 244.268 33.0290   9
   1   6   7 272.889 56.5794   1
   1   6   7 353.939 46.9782  43
   1   6   8 913.584 79.3541  14
   1   6   8 1212.72 64.9156   7
   1   6   8 903.191 66.1200  26
   1   6   8 1040.56 83.2501  11
   1   6   8 1020.89 123.798  21
   1   6   8 1228.98 104.273   1
   1   6   8 1189.75 64.1807   9
   1   6   8 873.124 78.0339  31
   1   6   8 827.524 68.4898  37
   1   6   8 1313.77 105.106   4
   1   6   8 1234.32 124.132   5
   1   6   9 362.002 52.0531  37
   1   6   9 654.642 47.4806   7
   1   6   9 401.805 47.6903  26
   1   6   9 538.799 70.0341  11
   1   6   9 684.749 84.5007   1
   1   6   9 613.792 46.7569   9
   1   6   9 403.454 58.3582  30
   1   6   9 377.528 60.9328  31
   1   6   9 370.380 61.6777  14
   1   6   9 639.558 98.0602   5
   1   6  10 139.843 64.9775  34
   1   6  10 121.479 61.5003  11
   1   6  10 156.273 62.3755   1
   1   6  10 95.8943 31.1980   7
   1   6  10 102.384 33.0998   9
   1   6  10 101.669 35.2547  26
   1   6  10 161.757 46.2320  30
   1   6  10 142.982 53.4090  31
   1   6  10 184.357 47.0980  37
   1   6  10 103.309 73.1927   5
   1   6  11 101.714 69.2148  34
   1   6  11 130.587 60.6119  11
   1   6  11 276.402 66.7153   1
   1   6  11 217.960 34.4209   7
   1   6  11 202.409 35.4566   9
   1   6  11 194.440 82.9926   5
   1   6  11 83.5416 54.1950  31
   1   6  11 102.961 46.4562  37
   1   6  11 91.6995 33.4269  26
   1   6  12 78.8838 43.3026  37
   1   6  12 51.3572 26.7403   7
   1   6  12 27.4508 26.8001   9
   1   6  12 93.5353 52.9824  31
   1   6  12-10.5298 50.7367  11
   1   6  12 101.807 41.3420  35
   1   6  12 117.707 61.5186  34
   1   6  13 442.023 34.8262   7
   1   6  13 373.345 35.0006   9
   1   6  13 232.741 53.7836  31
   1   6  13 351.066 57.5637  11
   1   6  13 182.563 38.0733  35
   1   6  13 217.416 59.4412  34
   1   6  14 55.0536 37.9962  31
   1   6  14 21.1717 17.0670   7
   1   6  14 42.4684 19.8381   9
   1   6  14 34.6101 37.9355  11
   1   6  15 201.374 27.3489  11
  -1   7  15 740.826 48.7049  11
  -1   7  15 1024.28 61.3985  34
  -1   7  14 17.5773 46.3029  34
  -1   7  14 2.52819 36.2908  11
  -1   7  13 1697.61 87.4317   9
  -1   7  13 1842.68 86.6608   7
  -1   7  13 1811.37 106.849  11
  -1   7  13 1588.26 94.0515  26
  -1   7  13 2071.01 112.118  31
  -1   7  13 2017.52 118.972  34
  -1   7  13 1916.51 96.8897  35
  -1   7  12 291.741 59.3014  11
  -1   7  12 235.298 33.7474   9
  -1   7  12 335.388 56.4628  37
  -1   7  12 237.592 31.9953   7
  -1   7  12 300.294 44.3776  26
  -1   7  12 273.636 47.7183  35
  -1   7  12 325.445 70.9782  34
  -1   7  12 333.902 62.5234  31
  -1   7  12 340.849 58.4175  30
  -1   7  11 1585.46 110.303  30
  -1   7  11 1777.09 110.604  11
  -1   7  11 1673.50 151.190   5
  -1   7  11 1565.94 86.7883   9
  -1   7  11 1825.86 106.849  37
  -1   7  11 1847.94 87.0192   7
  -1   7  11 1536.82 98.2187  26
  -1   7  11 1627.60 117.477  34
  -1   7  11 1542.02 99.5045  35
  -1   7  11 1678.68 111.804  31
  -1   7  11 1573.76 127.427   1
  -1   7  10 1817.93 115.516  30
  -1   7  10 1761.19 110.141  11
  -1   7  10 1693.41 149.506   5
  -1   7  10 1560.02 87.8051   9
  -1   7  10 1785.67 107.694  37
  -1   7  10 1836.81 87.6554   7
  -1   7  10 1577.95 100.665  26
  -1   7  10 1745.53 117.974  34
  -1   7  10 1934.86 116.315  31
  -1   7  10 1725.64 103.234  35
  -1   7  10 1518.28 124.986   1
  -1   7   9 2273.06 130.715  30
  -1   7   9 2097.09 120.207  26
  -1   7   9 2092.76 166.681   5
  -1   7   9 2241.34 105.930   9
  -1   7   9 2282.86 121.196  35
  -1   7   9 2398.15 129.946  31
  -1   7   9 2309.57 134.478  34
  -1   7   9 2221.22 104.781   7
  -1   7   9 2348.71 122.954  37
  -1   7   9 2150.88 126.156  11
  -1   7   9 1976.98 141.262   1
  -1   7   8 4996.38 205.241  12
  -1   7   8 4556.19 215.899  11
  -1   7   8 4685.36 214.446  26
  -1   7   8 4699.39 261.679   5
  -1   7   8 4483.94 205.475  40
  -1   7   8 4812.20 200.527   9
  -1   7   8 5001.00 199.365   7
  -1   7   8 4588.14 215.187  44
  -1   7   8 5078.39 215.617  37
  -1   7   8 4662.70 239.415   1
  -1   7   8 4805.46 224.599  34
  -1   7   8 4903.73 213.957  35
  -1   7   8 4646.83 218.562  31
  -1   7   7 521.044 64.3703  34
  -1   7   7 538.290 64.6561   1
  -1   7   7 580.089 38.4852   7
  -1   7   7 517.030 82.2843   5
  -1   7   7 603.263 55.0034  26
  -1   7   7 596.090 39.9708   9
  -1   7   7 584.130 53.4810  37
  -1   7   6 7598.67 337.198   1
  -1   7   6 7891.87 307.123   7
  -1   7   6 8174.09 321.263  26
  -1   7   6 7496.43 311.285  25
  -1   7   6 7800.96 307.838   9
  -1   7   6 8041.15 379.653  21
  -1   7   6 7269.05 353.478   5
  -1   7   5 505.024 81.0054  21
  -1   7   5 670.744 56.5057   1
  -1   7   5 500.589 65.8655   5
  -1   7   5 501.644 45.6845  26
  -1   7   4 4238.04 188.580   1
  -1   7   4 4231.57 200.582   5
  -1   7   4 4460.43 226.046  21
  -1   7   3 6319.71 262.532   6
  -1   7   3 6503.04 297.177  21
  -1   7   3 5875.99 274.816  17
  -1   7   3 6563.40 270.069   5
  -1   7   3 6712.67 262.648   1
  -1   7   2 1079.79 61.5489   3
  -1   7   2 1192.07 89.7143  21
  -1   7   2 1174.68 55.8998   6
  -1   7   1 3719.68 171.267  17
  -1   7   0 1764.61 96.2296  17
  -1   7  -1 9351.93 357.602  17
  -1   7  -1 8325.26 334.676   2
   1   7   1 8674.30 337.681   1
   1   7   1 8806.66 340.549   5
   1   7   1 8830.20 338.489   4
  -1   7  -2 561.259 50.2991  17
   1   7   2 589.580 43.2056   1
   1   7   2 631.995 44.7161   4
   1   7   2 605.194 49.6444   5
  -1   7  -3 600.389 49.4869  17
   1   7   3 683.021 51.7942   1
   1   7   3 622.049 50.9424   4
   1   7   3 483.597 58.7762   5
   1   7   4 392.997 50.4168   1
   1   7   4 671.311 45.3648  25
  -1   7  -4 594.762 48.5418  17
   1   7   4 586.400 85.7833  21
   1   7   4 371.334 59.8527   5
   1   7   4 404.310 50.0581   4
   1   7   5 221.485 43.4806   1
   1   7   5 188.754 72.1754  21
   1   7   5 215.967 33.5473  26
  -1   7  -5 176.506 31.9067  17
   1   7   5 233.795 59.5425   5
   1   7   5 215.603 44.9021   4
   1   7   6 2325.96 137.289   4
   1   7   6 2165.48 152.092   5
   1   7   6 2292.06 170.467  21
   1   7   6 2295.64 102.789   9
   1   7   6 2293.91 103.304   7
   1   7   6 2240.36 109.406  26
   1   7   6 2378.42 137.305   1
  -1   7  -6 2182.17 110.645  17
   1   7   7 15.7700 32.1933  26
   1   7   7 54.9630 58.0103   5
   1   7   7 29.7219 41.0963   4
   1   7   7 74.3525 71.1500  21
   1   7   7 19.2625 39.9523   1
   1   7   7 45.7865 41.8380  31
   1   7   7 56.0402 34.9797  37
   1   7   7 41.0566 25.7517   7
   1   7   7 24.3002 25.5743   9
   1   7   8 262.751 52.1434  14
   1   7   8 428.371 50.0645  37
   1   7   8 183.989 57.5337   1
   1   7   8 282.478 54.7916  11
   1   7   8 313.436 85.1259  21
   1   7   8 241.472 34.4700   9
   1   7   8 232.495 73.8316   5
   1   7   8 343.619 54.4847  31
   1   7   8 346.430 43.2996  26
   1   7   8 226.777 32.1691   7
   1   7   9 218.883 40.2339  26
   1   7   9 169.503 57.4552  11
   1   7   9 120.357 30.1606   7
   1   7   9 175.093 57.9704   1
   1   7   9 179.896 34.0784   9
   1   7   9 258.483 56.4991  31
   1   7   9 300.904 48.8365  37
   1   7   9 146.929 78.2403   5
   1   7  10 932.748 69.4595  26
   1   7  10 1242.37 136.020   5
   1   7  10 1280.79 67.9829   7
   1   7  10 1402.77 112.438   1
   1   7  10 1192.96 68.5707   9
   1   7  10 984.850 86.3266  31
   1   7  10 900.175 77.2130  30
   1   7  10 1109.65 90.4114  11
   1   7  10 985.416 77.3593  37
   1   7  10 966.095 96.8689  34
   1   7  11 1005.28 69.6428  26
   1   7  11 1241.07 102.745  34
   1   7  11 1193.89 93.8556  11
   1   7  11 1265.56 70.4463   9
   1   7  11 1154.35 82.9880  37
   1   7  11 1255.72 133.537   5
   1   7  11 1124.31 105.492   1
   1   7  11 1179.29 67.8288   7
   1   7  11 1187.33 91.9754  31
   1   7  12 366.413 37.1651   9
   1   7  12 317.993 58.0737  31
   1   7  12 346.078 34.7496   7
   1   7  12 348.571 60.8802  11
   1   7  12 311.956 50.0789  35
   1   7  12 385.261 69.9066  34
   1   7  13 697.384 64.1005  11
   1   7  13 721.837 44.4703   7
   1   7  13 818.918 57.6577  35
   1   7  13 893.742 67.8179  31
   1   7  13 752.545 76.3465  34
   1   7  13 688.754 46.0107   9
   1   7  14 89.1107 17.8305   9
   1   7  14 110.508 34.5984  31
   1   7  14 72.8028 15.5265   7
   1   7  14 112.466 44.0929  34
   1   7  14 86.1003 34.0130  11
  -1   8  15 288.846 36.7745  34
  -1   8  14 55.8892 44.3027  34
  -1   8  14 1.01345 30.9310  11
  -1   8  13 1216.99 77.7738  26
  -1   8  13 1300.96 85.6118  11
  -1   8  13 1540.91 101.596  34
  -1   8  13 1620.34 94.9244  31
  -1   8  13 1555.67 82.6893  35
  -1   8  12 135.755 49.8863  11
  -1   8  12 65.5872 24.2774   7
  -1   8  12 83.7095 25.9833   9
  -1   8  12 104.310 50.7681  31
  -1   8  12 9.10646 50.9178  30
  -1   8  12 51.7830 35.0795  26
  -1   8  12 110.547 62.9422  34
  -1   8  12 88.5444 41.6593  35
  -1   8  11 1498.98 92.7592  26
  -1   8  11 1250.54 133.204   5
  -1   8  11 1466.61 75.5860   7
  -1   8  11 1380.95 76.6881   9
  -1   8  11 1451.97 103.628  30
  -1   8  11 1482.71 100.210  11
  -1   8  11 1563.96 101.166  37
  -1   8  11 1559.37 95.8040  35
  -1   8  11 1582.88 103.696  31
  -1   8  11 1580.36 111.649  34
  -1   8  10 311.281 68.4175  34
  -1   8  10 278.044 50.4357  35
  -1   8  10 277.222 49.6025  26
  -1   8  10 254.027 58.7261  11
  -1   8  10 302.999 58.1792  37
  -1   8  10 260.225 59.0229   1
  -1   8  10 305.940 35.8256   9
  -1   8  10 332.240 35.2442   7
  -1   8  10 308.051 66.9596  30
  -1   8  10 334.777 61.4311  31
  -1   8  10 353.388 82.5446   5
  -1   8   9 1364.69 101.676  30
  -1   8   9 1240.33 88.6115  26
  -1   8   9 1547.34 133.222   5
  -1   8   9 1334.96 92.4068  37
  -1   8   9 1331.94 73.9120   9
  -1   8   9 1448.67 106.318  34
  -1   8   9 1300.13 97.0062  31
  -1   8   9 1402.31 90.9579  35
  -1   8   9 1555.48 113.531   1
  -1   8   9 1468.80 95.6065  11
  -1   8   9 1515.49 73.5379   7
  -1   8   8 1965.77 114.283  26
  -1   8   8 2219.82 157.521   5
  -1   8   8 2325.14 118.320  37
  -1   8   8 2147.67 98.1316   7
  -1   8   8 2072.52 99.6639   9
  -1   8   8 2133.74 115.023  35
  -1   8   8 2123.63 121.105  31
  -1   8   8 2236.25 129.116  34
  -1   8   8 2070.24 133.969   1
  -1   8   8 2171.31 112.574  12
  -1   8   8 2176.64 109.524  40
  -1   8   7 1991.87 142.340   5
  -1   8   7 1887.34 160.471  21
  -1   8   7 1928.10 92.3392   9
  -1   8   7 2148.28 126.667   1
  -1   8   7 2034.29 108.214  26
  -1   8   7 1940.18 117.204  34
  -1   8   7 1890.28 110.922  31
  -1   8   7 2082.79 91.7310   7
  -1   8   7 2177.29 109.108  37
  -1   8   6 8408.11 343.664   9
  -1   8   6 8249.04 388.622   5
  -1   8   6 8918.04 343.295   7
  -1   8   6 9223.36 426.048  21
  -1   8   6 8688.64 374.076   1
  -1   8   6 8799.03 350.969  25
  -1   8   6 9152.21 359.527  26
  -1   8   5 1541.54 127.018  21
  -1   8   5 1469.14 99.4838   5
  -1   8   5 1528.84 87.3725   1
  -1   8   5 1298.77 72.4043  25
  -1   8   4 8019.64 364.267  21
  -1   8   4 7944.24 331.596   5
  -1   8   4 7897.61 320.047   1
  -1   8   4 7562.91 312.033  25
  -1   8   3 492.289 72.7315  21
  -1   8   3 456.568 43.4781   5
  -1   8   2 14522.0 600.903  17
  -1   8   2 15522.1 617.971  21
  -1   8   1 434.615 53.2207  17
  -1   8   0 13139.0 531.242  17
  -1   8  -1 9496.51 391.911  17
   1   8   2 14604.9 571.882   5
   1   8   2 14509.2 567.864   4
   1   8   2 14515.9 566.752   1
  -1   8  -2 14725.3 584.058  17
   1   8   3 11480.4 450.539   4
   1   8   3 10700.4 456.903   5
   1   8   3 11594.3 449.722   1
  -1   8  -3 11613.0 442.847  25
   1   8   3 10784.5 443.382  25
  -1   8  -3 10921.2 454.955  17
   1   8   4 7297.72 301.247   4
   1   8   4 6703.65 310.097   5
  -1   8  -4 6872.72 296.578  17
   1   8   4 7008.38 298.990   1
  -1   8  -4 7257.91 285.920  25
   1   8   4 6891.66 286.933  25
   1   8   5 9588.01 389.643   9
   1   8   5 10719.9 423.264   4
   1   8   5 9558.18 434.416   5
   1   8   5 9845.38 389.850   7
   1   8   5 10238.5 400.860  25
   1   8   5 10532.2 399.726  26
   1   8   5 9972.52 419.009   1
  -1   8  -5 9789.03 407.177  17
   1   8   6 1202.74 61.2040   9
   1   8   6 1181.18 123.521  21
   1   8   6 1121.06 60.0991   7
   1   8   6 1156.26 69.9218  26
   1   8   6 1231.40 90.0993   1
   1   8   6 1147.57 89.0700   4
   1   8   6 1014.40 101.500   5
   1   8   7 9061.84 365.543   9
   1   8   7 9540.84 460.671  21
   1   8   7 8793.73 364.520   7
   1   8   7 8673.00 403.400   1
  -1   8  -7 9725.86 371.627  25
   1   8   7 8792.84 374.201  26
   1   8   7 9124.08 380.228  31
   1   8   7 10204.4 379.297  37
   1   8   7 8913.96 426.430   5
   1   8   8 736.206 67.7725  37
   1   8   8 1073.04 93.6321   1
   1   8   8 849.082 75.1267  31
   1   8   8 796.274 64.5327  26
   1   8   8 1035.56 77.7966  11
   1   8   8 812.713 120.501  21
   1   8   8 1104.62 59.3678   7
   1   8   8 990.043 58.4660   9
   1   8   8 935.224 108.659   5
   1   8   9 4250.04 198.967  26
   1   8   9 4195.41 190.774   9
   1   8   9 4616.83 266.466   5
   1   8   9 4469.09 189.412   7
   1   8   9 4359.13 236.050   1
   1   8   9 4769.95 224.434  34
   1   8   9 4532.74 210.924  11
   1   8   9 4689.28 205.617  37
   1   8   9 4712.26 211.808  31
   1   8  10 1354.70 77.2478   9
   1   8  10 1333.03 135.510   5
   1   8  10 1220.65 115.045   1
   1   8  10 1646.24 113.818  34
   1   8  10 1430.25 98.3717  11
   1   8  10 1302.69 92.7392  30
   1   8  10 1631.38 101.643  31
   1   8  10 1389.02 83.7109  26
   1   8  10 1406.48 75.1407   7
   1   8  11 1497.38 77.7652   7
   1   8  11 1548.21 119.853   1
   1   8  11 1692.57 116.763  34
   1   8  11 1711.78 97.8809  35
   1   8  11 1718.94 104.930  31
   1   8  11 1605.80 101.855  11
   1   8  11 1597.36 91.8956  30
   1   8  11 1357.39 78.6218   9
   1   8  11 1325.01 81.7184  26
   1   8  12 612.243 57.0222  35
   1   8  12 671.573 64.1741  31
   1   8  12 674.534 73.3110  34
   1   8  12 564.422 60.0790  11
   1   8  12 444.455 36.6283   7
   1   8  12 405.096 37.3241   9
   1   8  13 204.849 24.6406   9
   1   8  13 308.694 40.6134  35
   1   8  13 312.774 57.0528  34
   1   8  13 316.260 49.1583  31
   1   8  13 153.406 22.5737   7
   1   8  13 212.831 43.0917  11
   1   8  14 333.852 46.7596  34
   1   8  14 280.074 32.6515  11
   1   8  15 24.2969 21.3769  34
  -1   9  15 39.4465 25.5791  34
  -1   9  14 176.076 44.8757  34
  -1   9  13 101.953 30.2445  26
  -1   9  13 136.041 35.9013  35
  -1   9  13 88.1239 52.8624  34
  -1   9  13 133.264 37.1454  11
  -1   9  12 72.8685 50.5283  31
  -1   9  12 64.5191 49.7172  30
  -1   9  12 88.3225 21.9448   7
  -1   9  12 82.4079 36.0286  26
  -1   9  12 114.654 45.1441  11
  -1   9  12 21.7942 57.0653  34
  -1   9  12 88.9321 41.3111  35
  -1   9  11 194.140 62.9188  34
  -1   9  11 248.396 50.5443  35
  -1   9  11 238.899 28.7435   7
  -1   9  11 314.021 65.7980  30
  -1   9  11 222.123 58.0668  31
  -1   9  11 231.905 46.7457  26
  -1   9  11 212.485 30.7667   9
  -1   9  11 297.015 53.2256  11
  -1   9  10 75.6282 60.3446  34
  -1   9  10 53.2109 45.9058  35
  -1   9  10 3.61835 42.9141   1
  -1   9  10 20.1461 22.6567   7
  -1   9  10-9.14803 58.2359  30
  -1   9  10-2.12833 49.8485  31
  -1   9  10-28.5938 46.1671  11
  -1   9  10 23.1037 42.9021  26
  -1   9  10 10.0583 23.4723   9
  -1   9   9 822.466 86.2164   1
  -1   9   9 1057.92 111.523   5
  -1   9   9 976.186 75.7357  44
  -1   9   9 969.926 58.1387   9
  -1   9   9 1001.84 78.2553  35
  -1   9   9 1054.44 84.2784  31
  -1   9   9 914.228 88.8920  34
  -1   9   9 932.694 75.1118  26
  -1   9   9 1071.81 57.0660   7
  -1   9   8 39.8203 39.0378  26
  -1   9   8 26.7345 51.5370   5
  -1   9   8 53.5247 21.7872   7
  -1   9   8 36.9320 22.5880   9
  -1   9   8 45.7543 36.3857  40
  -1   9   8 49.2954 40.2343   1
  -1   9   8 43.4365 45.3876  31
  -1   9   8 83.9255 30.4370  36
  -1   9   8 36.4419 52.6258  34
  -1   9   7 1285.49 81.3404  26
  -1   9   7 1138.44 106.536   5
  -1   9   7 1424.35 137.383  21
  -1   9   7 1386.80 80.3859  40
  -1   9   7 1411.27 74.8520  36
  -1   9   7 1086.48 87.6704   1
  -1   9   7 1231.85 63.5632   9
  -1   9   7 1263.60 91.2325  34
  -1   9   7 1298.73 85.8573  31
  -1   9   7 1223.30 62.1596   7
  -1   9   6 353.610 46.8785  35
  -1   9   6 378.007 39.2098  25
  -1   9   6 344.187 43.8636  26
  -1   9   6 378.588 82.7055  21
  -1   9   6 318.675 60.3503   5
  -1   9   6 358.219 47.3894   1
   1   9  -5 1348.54 70.5636  25
  -1   9   5 1292.87 72.3378  25
  -1   9   5 1236.56 90.2100   5
  -1   9   5 1332.86 119.214  21
  -1   9   5 1508.14 83.6969   1
  -1   9   4 181.300 64.1926  21
   1   9  -4 149.254 29.1946  25
  -1   9   4 141.704 34.9797   5
  -1   9   4 154.903 29.0426   1
  -1   9   4 177.088 33.1984  25
   1   9  -3 3546.81 154.884  25
  -1   9   3 3623.41 155.666  25
  -1   9   3 3738.61 201.137  21
   1   9  -2 1004.17 59.5696  25
  -1   9   2 1021.21 60.5062  25
  -1   9   2 1081.65 92.2532  21
  -1   9   2 1036.15 79.1353  17
  -1   9   1 7296.12 323.113  17
   1   9  -1 7555.48 301.819  25
  -1   9   0 984.637 78.2195  17
  -1   9   0 1113.33 62.6467  25
   1   9   0 1087.41 63.8151  25
  -1   9  -1 4538.54 216.544  17
  -1   9  -1 4903.22 199.679  25
   1   9   1 4725.26 200.390  25
  -1   9  -2 4498.38 203.928  17
  -1   9  -2 4716.57 187.137  25
   1   9   2 4230.30 174.369   1
  -1   9  -3 944.193 63.7805  25
  -1   9  -3 1034.93 75.3634  17
   1   9   3 995.219 107.759  21
  -1   9  -4 2400.75 117.196  25
   1   9   4 2470.11 119.415  25
  -1   9  -4 2576.68 130.390  17
   1   9   4 2753.25 127.628   1
   1   9   4 2482.33 136.219   5
  -1   9  -5 968.827 59.4704  25
   1   9   5 717.087 55.7563  26
   1   9   5 763.244 59.6283  25
   1   9   5 936.697 83.1080   5
  -1   9  -5 934.701 65.6732  17
   1   9   5 1017.96 71.8576   1
  -1   9  -6 3404.92 148.938  25
   1   9   6 3455.28 151.620  26
   1   9   6 3577.54 152.685  46
   1   9   6 3153.70 138.494   7
   1   9   6 2956.24 182.784   5
   1   9   6 3241.56 144.692  33
   1   9   6 3073.14 167.489   1
   1   9   6 3226.98 139.139   9
   1   9   7 604.797 62.5528  31
   1   9   7 917.737 48.4928   7
   1   9   7 902.439 79.0689   1
   1   9   7 654.157 56.8253  26
  -1   9  -7 717.811 53.8031  25
   1   9   7 580.876 52.7122  46
   1   9   7 711.949 113.813  21
   1   9   7 888.905 94.7289   5
   1   9   7 674.941 57.3059  40
   1   9   7 847.536 48.9482   9
  -1   9  -8 1166.92 66.6903  25
   1   9   8 988.472 69.1021  26
   1   9   8 932.204 58.1188   9
   1   9   8 874.461 129.960  21
   1   9   8 885.976 104.921   5
   1   9   8 947.616 56.7211   7
   1   9   8 1122.79 67.9187  40
   1   9   8 888.556 87.4796   1
   1   9   8 1140.25 80.5579  31
   1   9   8 1120.47 92.2914  34
   1   9   9 329.700 55.4569  11
   1   9   9 360.924 62.2387   1
   1   9   9 339.641 33.7997   7
   1   9   9 181.292 53.2042  31
   1   9   9 197.476 42.4690  26
   1   9   9 304.229 34.9111   9
   1   9   9 209.293 66.2535  34
   1   9  10 385.558 65.9344   1
   1   9  10 357.848 73.7723  34
   1   9  10 485.964 59.9964  11
   1   9  10 396.704 38.4609   9
   1   9  10 318.766 60.0770  30
   1   9  10 392.670 61.6534  31
   1   9  10 342.966 35.7301   7
   1   9  10 300.572 43.9570  26
   1   9  11 287.807 65.9791  34
   1   9  11 273.393 53.0328  35
   1   9  11 262.495 52.5734  11
   1   9  11 256.324 31.9267   9
   1   9  11 225.063 28.9118   7
   1   9  11 258.745 46.3715  30
   1   9  11 212.875 53.1393  31
   1   9  12 407.699 63.7833  34
   1   9  12 384.524 51.2726  35
   1   9  12 501.064 35.5102   9
   1   9  12 410.071 52.9370  11
   1   9  12 502.378 33.9363   7
   1   9  12 386.343 55.2186  31
   1   9  13 337.120 39.8275  11
   1   9  13 287.981 43.2289  31
   1   9  13 307.788 53.0905  34
   1   9  13 339.733 41.0354  35
   1   9  14 181.260 25.8234  35
   1   9  14 269.508 39.5350  34
  -1  10  15 21.8897 19.4241  34
  -1  10  14 1339.44 78.4748  34
  -1  10  13 140.251 28.7252  26
  -1  10  13 137.277 48.3248  34
  -1  10  12 808.928 62.4955  26
  -1  10  12 918.672 77.8467  30
  -1  10  12 1078.18 72.2516  35
  -1  10  12 888.158 81.7178  34
  -1  10  11 934.798 73.5798  26
  -1  10  11 1045.00 82.8222  31
  -1  10  11 999.689 78.8974  35
  -1  10  11 1105.05 93.1620  34
  -1  10  11 1021.90 88.0970  30
  -1  10  10 1092.25 61.1075   9
  -1  10  10 1140.66 82.3535  26
  -1  10  10 1126.29 59.6499   7
  -1  10  10 1144.10 95.6568  34
  -1  10  10 1121.15 88.8528  31
  -1  10  10 1173.51 86.2736  35
  -1  10  10 1327.33 100.533  30
  -1  10   9 2619.51 116.402   9
  -1  10   9 2703.71 142.001  31
  -1  10   9 2698.84 150.131  34
  -1  10   9 2530.27 136.052  44
  -1  10   9 2594.03 137.495  26
  -1  10   9 2558.09 114.488   7
  -1  10   8 1052.93 74.6663  40
  -1  10   8 1062.55 56.6360   9
  -1  10   8 979.149 76.3897  26
  -1  10   8 1077.03 67.7001  36
  -1  10   8 1059.44 84.3678   1
  -1  10   8 1102.69 82.6039  31
  -1  10   8 1035.70 86.2567  34
  -1  10   7 5094.20 215.527  40
  -1  10   7 4896.00 216.250  26
  -1  10   7 4791.22 285.795  21
  -1  10   7 4946.25 209.357  36
  -1  10   7 4393.19 223.538   1
  -1  10   7 4783.20 221.945  34
  -1  10   7 4873.62 216.929  31
  -1  10   7 4444.17 214.738  35
  -1  10   6 221.159 75.3407  21
  -1  10   6 148.823 39.3044  26
  -1  10   6 138.024 31.6995  25
  -1  10   6 228.899 37.4466   1
  -1  10   6 172.792 46.3783  34
  -1  10   6 148.561 43.7188  35
  -1  10   6 203.356 38.6158  36
  -1  10   6 183.223 43.7551  40
  -1  10   5 2019.26 105.777  25
   1  10  -5 2127.63 104.188  25
  -1  10   5 2249.26 112.935  35
  -1  10   5 2122.42 162.878  21
  -1  10   5 2076.91 108.893   1
  -1  10   4 3008.64 184.037  21
   1  10  -4 2892.37 129.418  25
  -1  10   4 2735.78 130.410  25
  -1  10   3 5049.38 258.687  21
  -1  10   3 4984.81 212.807  25
   1  10  -3 5109.30 212.507  25
  -1  10   2 4157.39 210.459  17
  -1  10   2 4410.12 226.721  21
   1  10  -2 4423.65 186.458  25
  -1  10   2 4337.23 186.028  25
   1  10  -1 4048.57 176.602  25
  -1  10   1 4196.02 201.537  17
   1  10   0 8207.40 323.091  25
  -1  10   0 7790.95 321.306  25
  -1  10   0 7748.27 344.134  17
  -1  10  -1 162.607 34.3308  25
   1  10   1 190.313 36.9715  25
  -1  10  -1 207.892 46.4347  17
   1  10   2 3596.48 162.568  25
  -1  10  -2 3745.33 162.071  25
  -1  10  -2 3663.62 180.547  17
  -1  10  -3 4165.95 174.366  25
   1  10   3 3515.38 223.168  21
  -1  10  -3 3816.83 188.732  17
   1  10   4 1524.22 85.2341  25
  -1  10  -4 1716.53 85.1468  25
  -1  10  -4 1585.63 95.7386  17
   1  10   4 1540.62 137.513  21
   1  10   4 1336.63 80.2970   1
   1  10   5 1745.41 89.0704  33
   1  10   5 1753.42 95.5302  25
  -1  10  -5 1842.67 93.7481  25
  -1  10  -5 1878.66 103.650  17
   1  10   5 1922.22 97.5197  46
   1  10   6 255.546 38.4403  26
  -1  10  -6 156.456 34.9313  25
   1  10   6 167.220 30.6641  33
   1  10   6 152.086 38.5183   1
   1  10   6 239.957 39.4336  46
   1  10   7 1044.96 72.0852  26
  -1  10  -7 1149.91 69.8688  25
   1  10   7 1244.94 75.4659  40
   1  10   8 367.909 57.4583   1
   1  10   8 443.046 43.6330  36
   1  10   8 449.142 46.9641  40
   1  10   8 451.177 50.2196  26
  -1  10  -8 456.932 47.1255  25
   1  10   8 358.128 31.6150   7
   1  10   8 436.172 69.1367  34
   1  10   8 385.584 54.3433  31
   1  10   8 349.642 32.7994   9
   1  10   9 326.170 44.7425  26
   1  10   9 261.095 27.8863   7
   1  10   9 342.593 68.7539  34
   1  10   9 332.357 55.2745  31
   1  10   9 249.660 29.4910   9
   1  10  10 322.306 42.1493  26
   1  10  10 336.771 30.3352   7
   1  10  10 285.208 31.0004   9
   1  10  10 405.650 60.6401  30
   1  10  10 380.717 56.7594  31
   1  10  10 395.078 71.8803  34
   1  10  11 331.966 50.1354  30
   1  10  11 353.562 53.1346  31
   1  10  11 315.758 53.2083  35
   1  10  11 385.362 66.4086  34
   1  10  12 232.036 44.2713  31
   1  10  12 255.666 54.7330  34
   1  10  12 291.195 46.5278  35
   1  10  13-7.10079 41.1508  34
   1  10  13 6.95437 29.6894  35
   1  10  14 273.005 36.1012  34
  -1  11  14 96.7194 31.7600  34
  -1  11  13 40.3706 23.6914  26
  -1  11  13 32.2032 41.2368  34
  -1  11  12 456.154 47.7404  26
  -1  11  12 619.642 64.5509  30
  -1  11  12 655.256 57.8468  35
  -1  11  12 616.587 68.4797  34
  -1  11  11 191.609 41.6580  26
  -1  11  11 191.947 59.5632  30
  -1  11  11 133.350 55.3878  34
  -1  11  11 124.061 44.9157  35
  -1  11  10 475.595 57.1513  26
  -1  11  10 464.109 71.5694  34
  -1  11  10 457.947 74.5015  30
  -1  11   9 1499.43 105.425  34
  -1  11   9 1470.31 91.5089  40
  -1  11   9 1471.10 97.5420  26
  -1  11   9 1526.41 83.2230  36
  -1  11   9 1601.85 97.1752  44
  -1  11   8 50.4717 43.3210  26
  -1  11   8 98.4239 40.9205  40
  -1  11   8 58.8177 32.6148  36
  -1  11   8 59.9447 52.5813  34
  -1  11   8 50.4051 44.4556  35
  -1  11   7 1206.12 84.7338  35
  -1  11   7 1123.29 85.2574  34
  -1  11   7 1160.11 81.8123  40
  -1  11   7 1238.33 83.2648  26
  -1  11   7 1264.98 76.1547  36
  -1  11   7 1265.22 138.148  21
  -1  11   6 389.736 46.0889  36
  -1  11   6 281.902 48.5463  35
  -1  11   6 279.423 53.6496  34
  -1  11   6 277.418 40.6617  25
  -1  11   6 327.346 48.4957  26
  -1  11   6 432.386 88.1864  21
  -1  11   6 301.661 48.4495  40
  -1  11   5 1910.77 103.567  35
  -1  11   5 2122.80 108.604  40
  -1  11   5 1660.32 96.8104  25
   1  11  -5 1867.36 95.8224  25
  -1  11   5 1993.92 102.130  36
  -1  11   5 1922.03 152.649  21
   1  11  -4 41.6974 30.4831  25
  -1  11   4 56.2644 32.6593  25
  -1  11   4 91.9528 34.6923  36
  -1  11   4 23.3157 55.3432  21
  -1  11   3 9404.49 429.914  21
   1  11  -3 9266.72 376.219  25
  -1  11   3 9331.27 376.923  25
  -1  11   2 325.211 66.9285  21
  -1  11   2 272.222 39.3865  25
   1  11  -2 228.115 38.5849  25
   1  11  -1 6968.62 286.161  25
  -1  11   1 6587.94 322.259  21
  -1  11   1 7101.95 315.000  17
  -1  11   0 3043.16 140.048  25
   1  11   0 3061.22 140.959  25
  -1  11   0 2985.54 163.119  17
  -1  11  -1 4308.42 187.843  25
   1  11   1 4391.38 189.053  25
  -1  11  -1 4151.10 209.462  17
   1  11   2 7155.91 302.681  25
  -1  11  -2 7444.02 302.279  25
  -1  11  -2 7374.61 325.903  17
  -1  11  -3 6082.58 249.367  25
  -1  11  -3 5737.50 268.222  17
   1  11   3 5418.84 304.136  21
   1  11   4 2446.71 113.209  33
   1  11   4 2231.37 173.115  21
   1  11   4 2357.44 119.272  25
  -1  11  -4 2329.35 116.601  25
  -1  11  -4 2097.09 127.958  17
   1  11   4 2477.00 120.737  46
   1  11   5 660.211 50.4154  33
   1  11   5 612.151 97.5013  21
   1  11   5 639.390 55.5195  25
  -1  11  -5 675.633 55.6386  25
  -1  11  -5 630.830 61.0708  17
   1  11   5 602.387 56.2310  46
   1  11   6 2572.61 125.910  26
  -1  11  -6 2647.98 125.754  25
   1  11   6 2609.09 128.565  46
   1  11   6 2592.12 135.691  34
   1  11   6 2318.04 119.237  33
   1  11   6 2341.64 192.310  21
   1  11   7 155.795 43.1320  40
   1  11   7 219.613 57.8613  34
   1  11   7 138.293 39.3660  26
  -1  11  -7 210.491 40.9511  25
   1  11   8 2544.24 143.139  34
   1  11   8 2508.83 126.023  40
   1  11   8 2619.00 121.730  36
  -1  11  -8 2355.13 121.025  25
   1  11   8 2368.78 126.045  26
   1  11   9 359.243 42.2954  40
   1  11   9 377.923 47.5202  26
   1  11   9 346.364 58.4484  35
   1  11   9 333.768 67.8041  34
   1  11  10 544.451 50.3777  26
   1  11  10 517.913 67.3441  30
   1  11  10 586.079 59.7878  31
   1  11  10 649.712 76.5144  34
   1  11  11 223.585 44.1220  31
   1  11  11 162.117 45.6394  30
   1  11  11 254.826 60.6125  34
   1  11  12 452.735 50.4533  35
   1  11  12 403.278 58.0209  34
   1  11  13 264.917 43.3141  34
   1  11  13 240.419 34.9662  35
   1  11  14 160.253 25.7314  34
  -1  12  14 11.6206 20.9718  34
  -1  12  13 445.353 34.4350  26
  -1  12  13 543.284 51.0423  34
  -1  12  12 66.0237 29.4018  26
  -1  12  12 86.3420 46.9452  30
  -1  12  12 75.7899 45.9731  34
  -1  12  12 45.0537 38.7003  35
  -1  12  11 734.738 62.4164  26
  -1  12  11 907.256 80.2378  30
  -1  12  11 852.623 77.6837  34
  -1  12  10 317.647 49.8123  26
  -1  12  10 302.877 60.1580  34
  -1  12  10 412.723 72.0250  30
  -1  12   9 1286.77 94.2496  34
  -1  12   9 1263.48 87.7401  35
  -1  12   9 1117.96 79.7196  40
  -1  12   9 1193.88 85.4817  26
  -1  12   9 1241.43 72.8826  36
  -1  12   9 1076.09 80.8839  44
  -1  12   8 782.019 71.5865  26
  -1  12   8 957.016 74.3847  40
  -1  12   8 958.707 67.1925  36
  -1  12   8 804.017 76.2786  35
  -1  12   8 870.318 80.0486  34
  -1  12   7 2250.47 127.693  35
  -1  12   7 2289.68 128.710  34
  -1  12   7 2363.86 127.141  40
  -1  12   7 2410.74 127.014  26
  -1  12   7 2386.26 120.921  36
  -1  12   7 2366.36 187.786  21
  -1  12   6 1579.01 94.1789  35
  -1  12   6 1642.57 98.5296  40
  -1  12   6 1436.79 91.9662  26
  -1  12   6 1363.51 84.7570  25
  -1  12   6 1624.71 91.8389  36
  -1  12   6 1489.78 144.711  21
  -1  12   5 224.195 49.6025  40
   1  12  -5 243.618 38.3513  25
  -1  12   5 220.380 40.8486  25
  -1  12   5 289.913 74.7843  21
  -1  12   5 260.438 47.3416  35
  -1  12   5 250.779 44.5730  36
  -1  12   4 6338.35 278.801  25
   1  12  -4 6553.04 277.351  25
  -1  12   4 6523.78 341.108  21
  -1  12   4 6944.44 282.208  36
  -1  12   4 6814.31 281.566  35
   1  12  -3 1454.38 82.2446  25
  -1  12   3 1405.37 83.4509  25
  -1  12   3 1452.08 126.647  21
   1  12  -2 10052.2 394.298  25
  -1  12   2 10041.1 393.982  25
  -1  12   2 9586.66 441.647  21
  -1  12   2 10225.8 394.848  36
  -1  12   2 8753.05 387.702  33
  -1  12   1 1138.22 102.315  21
   1  12  -1 1145.75 72.3341  25
  -1  12   0 900.123 65.6171  25
  -1  12   0 793.272 80.1889  17
  -1  12  -1 4900.17 210.064  25
   1  12   1 4827.96 210.886  25
  -1  12  -1 4597.87 234.424  17
  -1  12  -2 2597.02 126.134  25
   1  12   2 2560.37 126.493  25
   1  12   2 2381.71 126.100  46
  -1  12  -2 2491.06 146.797  17
   1  12   2 2590.36 120.653  33
  -1  12  -3 3409.74 155.899  25
  -1  12  -3 3379.68 176.728  17
   1  12   3 2971.90 208.720  21
   1  12   4 2867.79 137.861  33
   1  12   4 2781.53 203.968  21
   1  12   4 2961.04 143.574  25
  -1  12  -4 3071.57 143.752  25
  -1  12  -4 3111.49 162.638  17
   1  12   4 2960.67 146.162  46
  -1  12  -5 3189.24 149.955  25
   1  12   5 3122.74 150.628  25
   1  12   5 3289.76 154.701  46
   1  12   5 3039.16 144.917  33
   1  12   5 2777.49 210.950  21
  -1  12  -6 262.022 44.6015  25
   1  12   6 199.196 42.0915  26
   1  12   6 188.005 42.4108  46
   1  12   6 221.748 37.3301  33
   1  12   6 199.742 80.4482  21
  -1  12  -7 3813.89 174.384  25
   1  12   7 3487.91 174.501  26
   1  12   7 3636.23 185.530  34
   1  12   7 4282.88 181.465  40
   1  12   7 3586.20 251.843  21
  -1  12  -8 2.81551 31.6788  25
   1  12   8 3.36714 34.8139  26
   1  12   8 5.51830 32.6829  36
   1  12   8-4.34660 49.6450  34
   1  12   8-13.7910 46.5547  35
   1  12   8 50.9348 37.7550  40
   1  12   8 82.9265 84.3440  21
   1  12   9 2569.46 143.551  34
   1  12   9 2767.68 140.651  35
   1  12   9 2548.42 127.505  26
   1  12   9 2292.07 121.964  40
   1  12   9 2564.04 119.497  36
   1  12  10 413.830 43.0830  26
   1  12  10 373.233 57.0878  35
   1  12  10 419.426 65.8421  34
   1  12  10 349.427 62.2860  30
   1  12  11 1516.96 100.189  34
   1  12  11 1591.74 93.3107  30
   1  12  12 747.292 64.3446  34
   1  12  13 619.963 48.8927  34
   1  12  13 640.926 44.6647  35
  -1  13  13 525.839 43.7231  34
  -1  13  12 246.798 33.0517  26
  -1  13  12 292.693 45.8210  34
  -1  13  12 321.881 49.0090  30
  -1  13  11 541.664 51.5725  26
  -1  13  11 593.116 63.3066  34
  -1  13  11 625.684 70.3649  30
  -1  13  10 962.659 75.1467  26
  -1  13  10 1164.60 94.9550  30
  -1  13  10 1081.70 81.9848  35
  -1  13  10 1091.13 84.3894  34
  -1  13   9 890.116 77.0954  35
  -1  13   9 779.828 73.6480  34
  -1  13   9 793.364 70.3526  26
  -1  13   9 783.870 58.4868  36
  -1  13   9 730.621 66.6074  44
  -1  13   8 1223.93 87.1091  26
  -1  13   8 1155.25 84.3577  40
  -1  13   8 1258.05 78.5932  36
  -1  13   8 1098.78 86.6167  35
  -1  13   8 1248.28 89.7476  34
  -1  13   7 47.2234 41.8309  26
  -1  13   7 34.2437 43.5956  40
  -1  13   7-6.75432 70.3019  21
  -1  13   7 62.4750 41.5148  36
  -1  13   7 16.9806 48.7854  35
  -1  13   6 1314.20 90.4638  35
  -1  13   6 1464.96 96.3097  40
  -1  13   6 1369.39 90.2315  26
  -1  13   6 1381.37 83.2978  25
   1  13  -6 1393.36 80.4157  25
  -1  13   6 1385.03 87.1759  36
  -1  13   6 1329.63 139.747  21
  -1  13   5 1578.66 96.1929  35
  -1  13   5 1803.37 103.152  40
   1  13  -5 1667.64 91.9059  25
  -1  13   5 1462.74 92.2324  25
  -1  13   5 1648.60 96.9483  36
  -1  13   5 1769.17 151.986  21
  -1  13   4 2655.37 137.000  25
   1  13  -4 2802.01 135.751  25
  -1  13   4 2761.59 189.939  21
  -1  13   4 2979.89 139.764  35
  -1  13   3 264.714 44.7252  25
   1  13  -3 298.939 45.2720  25
  -1  13   3 234.805 69.4709  21
  -1  13   3 274.828 46.2986  36
  -1  13   3 308.315 43.5538  35
   1  13  -2 572.311 46.1600  33
  -1  13   2 640.184 49.5805  35
  -1  13   2 604.189 54.6476  36
   1  13  -2 510.404 51.8095  25
  -1  13   2 533.105 55.7991  25
   1  13  -2 528.497 51.0825  46
  -1  13   2 631.148 85.0275  21
  -1  13   1 173.324 33.8636  33
  -1  13   1 209.046 42.7505  36
   1  13  -1 224.313 34.4758  33
   1  13  -1 245.534 43.7892  25
  -1  13   1 173.746 59.7937  21
   1  13  -1 210.909 40.3889  46
  -1  13   0 770.388 61.0241  25
   1  13   0 769.088 60.3052  25
  -1  13   0 717.233 57.8594  36
   1  13   0 697.060 59.5918  46
   1  13   0 640.252 52.0411  33
  -1  13   0 566.092 49.5707  33
   1  13   1 715.760 56.2248  33
  -1  13  -1 856.811 58.8317  36
  -1  13  -1 846.413 63.7746  25
   1  13   1 812.995 63.7106  25
   1  13   1 710.338 62.4845  46
  -1  13  -1 820.712 79.8899  17
  -1  13  -2 152.060 49.6870  17
   1  13   2 234.524 37.6368  33
  -1  13  -2 213.307 35.6678  36
   1  13   2 237.122 44.6500  25
  -1  13  -2 201.396 44.3557  25
   1  13   2 208.170 74.1662  21
   1  13   2 269.901 45.1484  46
   1  13   3 786.418 62.0973  35
  -1  13  -3 854.240 67.0555  25
   1  13   3 901.427 117.791  21
  -1  13  -3 857.192 79.0631  17
  -1  13  -4 217.370 48.4576  17
   1  13   4 213.099 37.8629  33
   1  13   4 157.897 43.8985  35
   1  13   4 266.983 83.3253  21
  -1  13  -4 218.185 45.2810  25
   1  13   4 287.887 48.5645  46
   1  13   4 198.955 46.8796  25
   1  13   5 697.194 61.3380  25
  -1  13  -5 550.117 54.9219  25
   1  13   5 523.706 57.3284  46
   1  13   5 412.581 56.6521  35
   1  13   5 512.970 51.0825  33
   1  13   5 596.591 102.765  21
   1  13   6 43.1451 38.0746  26
  -1  13  -6 11.3461 38.8429  25
   1  13   6 20.4562 46.5885  35
   1  13   6 71.7547 77.9988  21
  -1  13  -7 89.2555 39.6316  25
   1  13   7 66.8213 38.1793  26
   1  13   7 124.443 51.1788  35
   1  13   7 86.2040 49.2091  34
   1  13   7 60.9863 37.0186  36
   1  13   7 56.7630 43.6684  40
   1  13   7 74.5681 74.5706  21
   1  13   8 110.617 39.0466  26
   1  13   8 170.919 53.7071  34
   1  13   8 97.7905 48.0305  35
   1  13   8 167.002 38.5706  36
   1  13   8 178.093 44.8738  40
   1  13   8 210.610 81.9463  21
   1  13   9 237.924 57.1635  34
   1  13   9 116.179 49.6883  35
   1  13   9 139.355 30.7179  36
   1  13   9 138.634 36.3514  40
   1  13   9 128.286 37.5514  26
   1  13  10 540.098 62.9656  35
   1  13  10 475.613 63.4773  34
   1  13  10 522.901 65.2878  30
   1  13  11 8.36910 40.2241  35
   1  13  11 33.6221 41.9310  34
   1  13  11 30.9594 40.3627  30
   1  13  12 215.454 38.9844  34
   1  13  13 61.1418 22.1164  34
  -1  14  12 264.309 29.5546  26
  -1  14  12 311.885 39.1250  34
  -1  14  12 288.796 44.5091  30
  -1  14  11 131.305 33.4635  26
  -1  14  11 127.644 39.7776  34
  -1  14  11 152.981 53.2901  30
  -1  14  10 319.731 47.8284  26
  -1  14  10 453.977 69.2151  30
  -1  14  10 399.411 53.4618  34
  -1  14  10 360.765 55.7339  35
  -1  14   9 104.680 42.9435  26
  -1  14   9 98.4387 34.8741  36
  -1  14   9 133.123 37.8191  44
  -1  14   9 125.811 47.6108  34
  -1  14   9 164.636 51.5621  35
  -1  14   8 829.412 71.6732  26
  -1  14   8 775.951 71.4445  40
  -1  14   8 730.477 73.8137  35
  -1  14   8 858.596 65.2559  36
  -1  14   7 210.272 49.9210  26
  -1  14   7 194.677 47.6150  36
  -1  14   7 165.613 52.5034  35
  -1  14   7 216.807 54.4756  40
  -1  14   6 192.864 46.4950  36
  -1  14   6 146.516 49.1167  35
  -1  14   6 103.521 73.0313  21
  -1  14   6 177.535 48.2837  26
  -1  14   6 178.125 53.8210  40
   1  14  -6 137.887 35.7672  25
  -1  14   6 147.482 39.0242  25
  -1  14   5 60.8566 64.6207  21
  -1  14   5 72.9261 43.7350  36
  -1  14   5 92.1230 45.4280  35
   1  14  -5 73.7157 36.7290  25
  -1  14   5 87.0748 39.8292  25
  -1  14   4 816.319 65.1897  25
   1  14  -4 715.753 62.4699  25
  -1  14   4 649.385 99.6416  21
  -1  14   4 796.864 65.7905  35
  -1  14   3 866.057 60.1394  35
  -1  14   3 708.407 94.8833  21
  -1  14   3 688.637 64.3469  25
   1  14  -3 738.608 63.9734  25
  -1  14   3 886.027 71.7417  40
  -1  14   3 671.338 63.0452  36
   1  14  -2 1744.19 94.3008  33
  -1  14   2 2014.86 146.591  21
   1  14  -2 1847.89 103.576  25
  -1  14   2 1782.66 102.539  36
   1  14  -2 1853.47 100.870  46
   1  14  -1 147.085 37.2818  33
  -1  14   1 240.309 44.5638  36
   1  14  -1 168.741 45.3471  25
   1  14  -1 210.764 41.5410  46
  -1  14   1 191.644 61.3717  21
   1  14   0 214.283 38.8800  33
  -1  14   0 186.749 41.3783  36
  -1  14   0 158.675 56.7555  21
  -1  14   0 254.522 47.1045  25
   1  14   0 230.839 45.7189  25
   1  14   0 152.420 43.5609  46
  -1  14  -1 1840.29 103.151  25
   1  14   1 1847.85 103.724  25
  -1  14  -1 1913.51 98.6795  36
   1  14   1 1668.24 104.064  46
   1  14   1 1635.21 95.1196  33
   1  14   2 551.910 52.8415  33
   1  14   2 603.427 97.7877  21
  -1  14  -2 603.574 60.2816  25
   1  14   2 535.667 58.2804  25
  -1  14  -2 612.219 51.7336  36
   1  14   2 541.005 60.3936  46
   1  14   3 249.432 40.9430  35
   1  14   3 222.821 41.3974  33
   1  14   3 191.834 80.7602  21
   1  14   3 241.382 50.2712  46
  -1  14  -3 257.722 49.7133  25
   1  14   4 131.766 44.0665  35
   1  14   4 74.0199 77.5268  21
  -1  14  -4 219.109 45.6830  25
   1  14   4 95.5542 44.0476  46
   1  14   4 98.7027 43.6321  25
  -1  14  -5-1.73721 42.0706  25
   1  14   5 11.0385 39.0295  25
   1  14   5-7.06607 67.0383  21
   1  14   5 4.52725 35.0246  33
   1  14   5 12.2583 43.4141  35
   1  14   6 14.9834 47.2352  35
  -1  14  -6 30.4969 39.9996  25
   1  14   6 42.9162 36.9992  26
   1  14   6 36.7199 67.4715  21
   1  14   6 19.2141 45.6434  40
   1  14   7 1014.13 72.0088  36
  -1  14  -7 913.373 68.6010  25
   1  14   7 826.571 67.1897  26
   1  14   7 838.493 77.3601  35
   1  14   7 1007.68 132.034  21
   1  14   7 997.240 76.2082  40
   1  14   8 387.815 46.7482  36
   1  14   8 349.099 47.0933  26
   1  14   8 335.432 56.3233  34
   1  14   8 419.925 62.1723  35
   1  14   8 307.675 91.8204  21
   1  14   8 430.434 53.2088  40
   1  14   9 303.840 42.8386  40
   1  14   9 229.828 38.0748  26
   1  14   9 238.333 51.3962  34
   1  14   9 251.812 34.6032  36
   1  14   9 288.793 53.3957  35
   1  14  10 98.0933 51.6885  30
   1  14  10 168.020 46.7149  34
   1  14  10 55.6237 45.9173  35
   1  14  11 110.223 38.9028  35
   1  14  11 59.9328 36.4056  34
   1  14  12 105.586 28.6437  34
  -1  15  12 536.994 47.9535  30
  -1  15  11 47.1551 27.0398  26
  -1  15  11 29.6498 47.0717  30
  -1  15  10 766.810 61.0824  26
  -1  15  10 949.985 81.0035  30
  -1  15   9 466.961 54.6370  26
  -1  15   9 465.446 47.1652  36
  -1  15   9 562.692 61.1017  35
  -1  15   8 1689.65 105.322  26
  -1  15   8 1785.90 107.386  40
  -1  15   8 1838.12 99.8075  36
  -1  15   8 1762.14 108.146  35
  -1  15   7 1389.65 95.5098  26
  -1  15   7 1504.19 98.2774  40
  -1  15   7 1546.91 93.6778  36
  -1  15   7 1397.57 95.3297  35
  -1  15   6 1126.39 83.2949  35
  -1  15   6 1019.99 127.248  21
  -1  15   6 1142.79 79.6839  25
  -1  15   6 1306.84 87.4440  26
   1  15  -6 1192.54 75.8612  25
  -1  15   6 1234.43 83.6274  36
  -1  15   6 1166.36 90.6045  40
   1  15  -5 2385.87 121.604  25
  -1  15   5 2275.95 123.247  25
  -1  15   5 2424.01 127.811  36
  -1  15   5 2333.74 124.203  35
  -1  15   4 63.7795 52.6131  40
  -1  15   4 34.8697 61.3062  21
  -1  15   4 46.1076 40.2482  35
  -1  15   4 59.4006 41.4088  25
   1  15  -4 98.3783 39.5435  25
   1  15  -3 5354.14 229.768  33
  -1  15   3 5036.91 294.160  21
   1  15  -3 5463.86 240.829  25
  -1  15   3 5399.33 240.825  25
  -1  15   3 5194.83 241.162  36
  -1  15   3 5893.07 249.168  40
  -1  15   2 114.991 48.2136  40
  -1  15   2 126.131 62.3990  21
   1  15  -2 108.540 34.8098  33
  -1  15   2 155.841 48.0466  36
   1  15  -2 204.372 46.5647  25
   1  15  -1 3349.30 160.269  46
   1  15  -1 3095.11 152.004  33
  -1  15   1 3125.51 198.108  21
   1  15  -1 3448.31 163.052  25
  -1  15   1 3473.94 165.195  40
  -1  15   1 3221.55 158.961  36
   1  15   0 1440.27 93.8524  46
   1  15   0 1391.61 84.6299  33
  -1  15   0 1242.05 116.494  21
   1  15   0 1507.11 95.0311  25
  -1  15   0 1484.65 94.7321  25
  -1  15   0 1554.87 94.8318  40
  -1  15   0 1447.22 89.6859  36
   1  15   1 5291.22 238.301  33
  -1  15  -1 5670.09 240.153  36
  -1  15  -1 5787.90 247.559  25
   1  15   1 5710.12 247.758  25
  -1  15  -1 5866.94 245.287  40
   1  15   1 4837.15 245.109  46
   1  15   2 4654.67 221.248  33
   1  15   2 4995.52 297.503  21
   1  15   2 5079.23 229.633  25
  -1  15  -2 5232.05 230.139  25
   1  15   2 4721.80 228.906  46
  -1  15  -2 5473.96 220.526  36
  -1  15  -3 7512.29 308.330  25
   1  15   3 7182.13 384.189  21
   1  15   3 7414.93 298.118  35
   1  15   3 6722.34 299.926  33
   1  15   3 6673.77 307.573  46
  -1  15  -4 2181.72 119.389  25
   1  15   4 2186.54 119.795  25
   1  15   4 2119.71 114.102  35
   1  15   4 1909.25 176.118  21
   1  15   5 1300.20 82.6699  26
  -1  15  -5 1264.66 85.2160  25
   1  15   5 1158.10 84.7331  25
   1  15   5 1079.76 138.440  21
   1  15   5 1154.21 84.6069  35
   1  15   6 2844.51 158.660  35
   1  15   6 3566.52 163.320  36
   1  15   6 3666.40 169.289  40
   1  15   6 3119.79 157.523  26
  -1  15  -6 3348.20 160.694  25
   1  15   6 3047.68 234.833  21
   1  15   7 30.5859 41.8714  36
   1  15   7-13.0485 49.1356  35
   1  15   7 23.5429 35.4537  26
  -1  15  -7-3.15803 36.6497  25
   1  15   7 36.6118 69.4710  21
   1  15   7 3.65082 43.8890  40
   1  15   8 5299.65 228.490  35
   1  15   8 5173.36 217.853  36
   1  15   8 4463.95 216.064  26
   1  15   8 5073.93 222.109  40
   1  15   9 169.210 34.8037  26
   1  15   9 195.432 50.7543  35
   1  15   9 185.634 31.2889  36
   1  15   9 179.474 37.4524  40
   1  15  10 2150.07 111.597  35
   1  15  10 2086.24 115.122  30
   1  15  11 750.714 55.0952  35
  -1  16  11 105.699 23.8285  26
  -1  16  11 129.304 42.2401  30
  -1  16  10 357.608 42.9049  26
  -1  16  10 551.122 64.7417  30
  -1  16   9 247.658 38.0594  36
  -1  16   9 196.815 41.9420  26
  -1  16   8 76.6796 44.5757  40
  -1  16   8 69.2555 38.8378  36
  -1  16   8 98.7379 42.2699  26
  -1  16   8 80.1785 48.6504  35
  -1  16   7 72.5870 51.4964  40
  -1  16   7 46.7634 43.8393  26
  -1  16   7 89.2861 47.5482  35
  -1  16   7 38.2264 41.9179  36
  -1  16   6 243.332 51.1892  36
  -1  16   6 178.217 50.3644  35
  -1  16   6 254.191 44.1119  25
   1  16  -6 214.029 41.3572  25
  -1  16   6 149.373 72.0855  21
  -1  16   6 266.146 58.5802  40
  -1  16   6 268.441 49.8531  26
  -1  16   5 542.015 62.0022  36
  -1  16   5 476.654 56.7481  25
   1  16  -5 502.627 54.8155  25
  -1  16   5 542.172 95.3286  21
  -1  16   4 98.3022 42.1142  25
   1  16  -4 138.746 43.9220  25
  -1  16   4 121.967 52.9140  40
  -1  16   4 215.146 71.1692  21
  -1  16   3 266.261 49.3287  25
   1  16  -3 213.553 47.1268  25
  -1  16   3 242.776 56.5019  40
  -1  16   3 285.446 73.6006  21
   1  16  -3 199.095 36.9046  33
  -1  16   3 251.663 54.1984  36
   1  16  -2 505.650 49.1787  33
  -1  16   2 490.776 60.8746  36
   1  16  -2 563.288 54.0635  36
  -1  16   2 574.727 66.0307  40
   1  16  -2 548.406 61.0315  25
  -1  16   2 589.168 85.7617  21
   1  16  -1 123.351 37.1762  33
  -1  16   1 166.014 46.3512  36
  -1  16   1 180.834 49.7628  40
   1  16  -1 132.572 45.8413  25
  -1  16   1 176.039 50.1970  25
   1  16   0 17.2860 35.6657  33
  -1  16   0 6.87083 39.6686  36
  -1  16   0 45.3842 46.6208  40
  -1  16   0 49.5384 44.9669  25
   1  16   0 17.8370 46.1868  25
  -1  16  -1 13.8854 45.7365  25
   1  16   1 14.0983 44.6210  25
  -1  16  -1-10.5327 41.7409  40
   1  16   1-6.61638 65.6485  21
   1  16   1 25.7854 40.0447  33
  -1  16  -1-6.40877 38.8939  36
   1  16   2 209.325 49.2996  25
  -1  16  -2 192.540 50.4200  25
   1  16   2 156.429 83.3006  21
   1  16   2 146.371 41.4807  33
  -1  16  -2 166.644 41.0136  36
  -1  16  -3 344.814 54.7482  25
   1  16   3 348.693 91.6606  21
   1  16   3 247.248 46.5008  33
  -1  16  -4 317.306 54.3877  25
   1  16   4 249.956 89.9894  21
   1  16   4 316.449 47.5186  35
   1  16   5 205.265 48.0135  35
   1  16   5 252.520 52.7090  36
   1  16   5 185.330 44.9664  26
   1  16   5 235.168 48.0591  25
  -1  16  -5 206.416 48.9141  25
   1  16   5 233.188 57.6487  40
   1  16   5 224.513 87.1327  21
   1  16   6 258.430 49.8462  36
   1  16   6 255.567 50.0082  35
   1  16   6 198.399 42.7509  26
  -1  16  -6 242.901 46.4953  25
   1  16   6 267.253 53.4141  40
   1  16   6 245.083 87.2358  21
  -1  16  -7 253.409 42.0160  25
   1  16   7 256.926 43.5808  26
   1  16   7 301.292 48.0668  36
   1  16   7 243.410 49.7576  35
   1  16   7 340.630 54.9119  40
   1  16   8 36.0997 32.4431  26
   1  16   8 28.8421 34.1776  36
   1  16   8 21.3198 44.1430  35
   1  16   8-13.6776 39.0799  40
   1  16   9 28.8831 40.1166  35
   1  16   9 42.6651 33.0203  40
   1  16  10 59.9911 36.8933  35
   1  16  10 54.3471 43.0195  30
  -1  17  11 375.207 43.0377  30
  -1  17  10 430.233 39.8077  26
  -1  17  10 544.754 59.1311  30
  -1  17   9 666.956 53.6559  26
  -1  17   9 538.593 45.3182  36
  -1  17   8 256.579 45.7011  26
  -1  17   8 303.394 44.2829  36
  -1  17   7 18.7024 47.6238  40
  -1  17   7 22.2379 40.8414  36
  -1  17   7 1.85113 37.6444  26
  -1  17   6 223.102 42.4780  25
  -1  17   6 263.129 51.3195  26
  -1  17   6 254.608 52.0149  36
  -1  17   5 125.866 53.7614  40
  -1  17   5 145.036 47.6655  26
   1  17  -5 138.205 40.1060  25
  -1  17   5 158.377 45.4530  25
  -1  17   4 1276.56 97.9112  40
  -1  17   4 1330.72 91.9096  36
  -1  17   4 1194.90 87.5814  25
   1  17  -4 1260.08 85.8252  25
   1  17  -3 238.043 49.8582  25
  -1  17   3 196.382 49.3173  25
  -1  17   3 240.156 59.3000  40
   1  17  -3 195.349 35.3365  33
  -1  17   3 169.372 54.4542  36
   1  17  -2 367.803 54.8795  25
  -1  17   2 352.785 56.6898  36
   1  17  -2 328.024 42.8456  33
   1  17  -2 350.315 49.6291  36
  -1  17   2 423.124 63.9234  40
  -1  17   1 609.093 71.2921  40
  -1  17   1 542.329 64.8875  36
   1  17  -1 752.372 65.8843  36
  -1  17   1 644.189 69.2241  25
   1  17  -1 678.705 69.1586  25
   1  17  -1 605.226 56.9137  33
   1  17   0 56.1086 47.8796  25
  -1  17   0 62.6420 50.8961  25
  -1  17   0 68.4375 49.4371  40
   1  17   0 6.64698 67.8303  21
   1  17   0 11.4256 35.2558  33
  -1  17   0 14.2286 44.1240  36
   1  17   0 103.234 46.6113  36
   1  17   1 657.581 62.2357  33
   1  17   1 699.310 69.0651  36
  -1  17  -1 804.498 63.8620  36
  -1  17  -1 735.905 67.7209  40
   1  17   1 710.304 111.137  21
   1  17   1 735.664 70.3877  25
  -1  17  -1 768.360 73.4917  25
  -1  17  -2 202.672 52.9355  25
   1  17   2 208.804 54.0219  25
  -1  17  -2 227.877 41.3874  36
   1  17   2 195.169 44.5804  33
   1  17   2 179.492 52.6611  36
   1  17   2 179.354 77.1272  21
   1  17   3 211.539 45.5546  33
   1  17   3 190.978 52.4444  36
   1  17   3 251.996 83.3572  21
  -1  17  -3 170.971 53.2035  25
  -1  17  -4 688.618 68.2352  25
   1  17   4 712.661 59.1779  35
   1  17   4 628.069 107.449  21
  -1  17  -5 146.977 45.1522  25
   1  17   5 154.415 42.6731  26
   1  17   5 112.341 70.8376  21
   1  17   5 115.815 47.9852  36
   1  17   5 126.176 43.2295  35
  -1  17  -6 43.0543 39.0513  25
   1  17   6 49.5532 49.7293  40
   1  17   6 60.9904 43.3424  36
   1  17   6 70.2712 43.2538  35
   1  17   6 81.8353 37.7108  26
  -1  17  -7 140.030 37.4610  25
   1  17   7 165.296 38.3331  26
   1  17   7 171.221 47.1928  35
   1  17   7 188.108 43.2624  36
   1  17   7 84.3398 46.3633  40
   1  17   8 42.0208 28.6027  26
   1  17   8 14.3041 39.6884  35
   1  17   8 21.4860 33.0645  36
   1  17   8 25.0219 37.5356  40
   1  17   9 846.506 62.6301  35
   1  17  10-25.0821 36.5687  30
  -1  18  11 421.370 36.6139  30
  -1  18  10 118.459 41.3459  30
  -1  18   9 545.090 45.0477  26
  -1  18   8 884.425 60.3405  36
  -1  18   8 814.748 62.7709  26
  -1  18   7 1187.86 75.6673  36
  -1  18   7 1045.18 75.2538  26
  -1  18   7 1073.28 82.5170  40
  -1  18   6 1274.58 85.7976  36
  -1  18   6 1173.69 84.5288  26
  -1  18   5 344.659 60.8205  40
  -1  18   5 416.294 57.3720  26
  -1  18   5 375.181 51.1357  25
   1  18  -5 329.639 46.0921  25
  -1  18   4 3009.03 158.753  40
  -1  18   4 2878.24 151.452  36
  -1  18   4 2998.67 150.629  25
   1  18  -4 2968.94 148.779  25
   1  18  -3 69.0063 44.4212  25
  -1  18   3 139.137 49.6795  25
  -1  18   3 159.350 52.0334  36
  -1  18   3 47.3554 53.5012  40
  -1  18   2 2719.24 149.330  40
  -1  18   2 2549.59 143.646  36
   1  18  -2 2901.65 138.905  36
   1  18  -2 2997.58 148.884  25
   1  18  -1 193.154 53.2931  25
  -1  18   1 287.736 56.1989  25
  -1  18   1 299.931 60.8481  40
   1  18  -1 304.615 50.8100  36
  -1  18   1 287.945 55.7827  36
   1  18  -1 224.587 43.1102  33
   1  18   0 1789.16 114.222  33
   1  18   0 2352.69 124.961  36
  -1  18   0 2272.50 122.656  36
  -1  18   0 2156.48 125.126  40
   1  18   0 2042.39 176.375  21
  -1  18   0 2497.77 131.644  25
   1  18   0 2436.64 130.494  25
   1  18   1 878.644 73.3669  33
  -1  18  -1 1083.17 76.6125  36
   1  18   1 1031.10 82.7950  36
   1  18   1 1045.78 125.927  21
  -1  18  -1 1046.38 82.8970  25
   1  18   1 1035.92 83.4598  25
  -1  18  -1 1092.00 79.1133  40
  -1  18  -2 3928.19 183.758  36
   1  18   2 4020.85 195.957  36
  -1  18  -2 4397.87 199.541  25
   1  18   2 4320.09 200.376  25
   1  18   2 3574.78 254.862  21
   1  18   3 1670.56 107.040  36
   1  18   3 1558.82 157.954  21
  -1  18  -3 1717.34 106.454  25
   1  18   4 2687.48 143.262  40
  -1  18  -4 2590.33 137.985  25
   1  18   4 2295.02 194.548  21
   1  18   5 1777.90 103.705  26
  -1  18  -5 2040.87 109.958  25
  -1  18  -6 57.7425 36.2561  25
   1  18   6 42.1891 34.2227  26
   1  18   6 12.4543 37.3849  35
   1  18   6 53.9532 40.1298  36
   1  18   6 48.2865 46.7350  40
   1  18   7 2642.17 135.900  26
   1  18   7 2962.98 146.187  40
   1  18   8 51.8211 30.3464  36
   1  18   8 26.7293 34.3137  40
   1  18   9 1788.06 99.6217  30
   1  18  10 128.213 31.5658  30
  -1  19  10 55.5905 29.4317  30
  -1  19   9 153.250 26.5029  26
  -1  19   8 78.6677 31.3203  36
  -1  19   8 98.2887 30.9640  26
  -1  19   8 63.7444 51.0910  30
  -1  19   7 407.070 48.5328  26
  -1  19   7 444.235 48.7147  36
  -1  19   6 137.107 40.5315  26
  -1  19   6 176.685 43.5628  36
  -1  19   5 728.763 78.2106  40
   1  19  -5 879.632 63.9075  25
  -1  19   5 920.581 67.6767  25
  -1  19   5 970.323 72.5913  26
  -1  19   4 223.574 46.9883  25
   1  19  -4 200.011 42.4987  25
  -1  19   4 139.542 57.0083  40
  -1  19   4 175.120 52.0187  36
  -1  19   3 821.473 79.2128  40
  -1  19   3 835.658 76.2759  36
   1  19  -3 873.679 71.5552  25
  -1  19   3 882.601 74.9953  25
   1  19  -2 582.883 59.7557  40
  -1  19   2 453.042 66.3394  40
  -1  19   2 437.027 60.2976  36
   1  19  -2 522.121 52.8824  36
   1  19  -2 542.740 60.2411  25
  -1  19   1 249.979 55.7410  25
   1  19  -1 193.081 47.9784  25
  -1  19   1 185.966 52.8421  40
   1  19  -1 163.371 52.2331  40
   1  19  -1 208.805 46.4833  36
  -1  19   1 165.732 48.8473  36
  -1  19   0 485.528 61.6548  40
   1  19   0 647.691 70.8143  40
   1  19   0 565.472 61.0151  36
  -1  19   0 518.803 60.5221  36
   1  19   0 519.553 63.8354  25
  -1  19   0 523.121 65.2163  25
  -1  19  -1 244.296 55.0524  25
   1  19   1 315.854 53.0500  25
  -1  19  -1 217.834 45.4593  36
   1  19   1 236.727 60.5212  40
  -1  19  -1 188.969 46.2864  40
   1  19   1 251.050 51.7560  36
   1  19   2 879.109 80.7625  40
  -1  19  -2 923.686 63.4324  36
   1  19   2 726.081 75.1235  36
   1  19   2 951.929 77.1659  25
  -1  19  -2 1073.29 80.5110  25
  -1  19  -3 287.808 52.3611  25
   1  19   3 330.015 62.9425  40
   1  19   3 378.326 54.8154  36
  -1  19  -4 297.164 51.4349  25
   1  19   4 328.859 61.4487  40
   1  19   4 296.495 53.8757  36
   1  19   4 282.458 46.7648  26
  -1  19  -5 236.519 42.9422  25
   1  19   5 164.918 38.1126  26
  -1  19  -6 77.0800 33.1063  25
   1  19   6 82.5512 32.6467  26
   1  19   6 108.903 42.2673  36
   1  19   6 82.3112 45.4502  40
   1  19   7 219.892 38.9934  36
   1  19   7 106.204 40.1540  40
   1  19   8 309.036 34.5937  36
   1  19   9 52.6889 36.1439  30
  -1  20   8 111.944 26.2135  26
  -1  20   8 123.436 44.9940  30
  -1  20   7 477.444 46.3013  36
  -1  20   7 468.008 45.2080  26
  -1  20   6 116.608 39.7271  36
  -1  20   6 119.262 36.4146  26
   1  20  -5 640.435 51.9213  25
  -1  20   5 757.505 61.5279  26
  -1  20   5 706.856 67.3713  40
  -1  20   4 100.239 44.3486  36
  -1  20   4 194.780 52.3778  40
  -1  20   4 201.800 46.2789  26
   1  20  -4 196.304 39.5872  25
  -1  20   4 158.834 41.9795  25
  -1  20   3 354.970 60.4680  40
  -1  20   3 424.284 55.3381  25
   1  20  -3 374.887 51.0599  25
  -1  20   3 336.041 55.2904  36
  -1  20   2 295.468 58.0289  40
   1  20  -2 438.177 50.8825  40
   1  20  -2 443.510 46.3643  36
  -1  20   2 431.946 58.5382  36
   1  20  -2 526.862 57.9142  25
  -1  20   1 142.976 49.1486  25
   1  20  -1 104.585 44.4085  25
  -1  20   1 124.737 46.4773  36
  -1  20   1 102.999 49.1133  40
   1  20  -1 137.046 48.1376  40
   1  20  -1 25.1617 38.9189  36
   1  20   0 388.063 59.6428  40
  -1  20   0 431.892 57.1856  40
   1  20   0 442.247 55.9097  36
  -1  20   0 413.113 54.7194  36
   1  20   0 561.666 59.6505  25
  -1  20   0 537.143 62.3310  25
  -1  20  -1 75.1108 45.5214  25
   1  20   1 83.5354 43.6011  25
   1  20   1 37.7541 42.0785  36
  -1  20  -1 50.4262 38.1428  36
  -1  20  -1 74.1244 40.4747  40
   1  20   1 83.6711 50.0362  40
  -1  20  -2 267.484 50.7133  25
   1  20   2 302.757 49.8867  25
   1  20   2 214.205 50.8828  36
  -1  20  -2 183.936 36.3435  36
   1  20   2 236.760 57.6513  40
   1  20   3 251.345 49.5891  25
  -1  20  -3 270.526 49.6787  25
   1  20   3 271.904 57.0239  40
   1  20   3 203.541 52.1365  36
  -1  20  -4 237.953 44.4105  25
   1  20   4 286.687 53.0473  40
   1  20   4 149.304 48.6692  36
   1  20   4 168.545 39.2039  26
  -1  20  -5 249.138 40.2379  25
   1  20   5 248.144 38.4636  26
  -1  20  -6 5.38729 25.7162  25
   1  20   6 19.2040 26.3901  26
   1  20   6-8.61782 35.3439  36
   1  20   6 5.57234 38.9915  40
   1  20   7 73.2451 33.6322  40
   1  20   7 81.7712 30.6487  36
   1  20   8 310.283 30.5615  36
   1  20   8 408.199 48.2223  30
   1  20   9 51.9604 25.4840  30
  -1  21   9 268.707 26.7130  30
  -1  21   8 119.247 33.4972  30
  -1  21   7 389.100 36.1034  26
  -1  21   7 485.215 52.8537  30
  -1  21   6 174.685 33.9997  26
  -1  21   5 589.344 52.1469  26
  -1  21   5 540.959 57.6030  40
  -1  21   4 92.7638 41.2773  36
  -1  21   4 55.4755 44.4608  40
  -1  21   4 56.6819 37.2137  26
  -1  21   4 65.9735 34.6406  25
   1  21  -4 45.0994 28.9282  25
  -1  21   3 1012.31 75.9108  36
   1  21  -3 1116.98 72.4084  25
  -1  21   3 934.907 78.6200  40
  -1  21   2 167.807 46.2191  36
   1  21  -2 238.568 36.1820  36
   1  21  -2 195.919 37.4220  40
  -1  21   2 265.530 50.9662  40
   1  21  -2 222.880 43.2997  25
  -1  21   1 1068.58 81.1220  40
   1  21  -1 1225.81 80.2778  40
  -1  21   1 1171.24 79.9974  36
   1  21  -1 1211.48 74.8185  36
  -1  21   1 1404.90 87.3907  25
   1  21  -1 1312.40 84.5427  25
  -1  21   0 259.891 49.7821  25
   1  21   0 222.538 46.7405  25
  -1  21   0 199.286 41.6789  36
   1  21   0 178.294 48.2028  40
  -1  21   0 153.663 43.3068  40
   1  21   0 175.793 43.9519  36
  -1  21  -1 800.007 59.9707  40
   1  21   1 814.744 72.3113  40
   1  21   1 788.823 65.8918  36
  -1  21  -1 882.943 60.6558  36
  -1  21  -1 974.789 73.9287  25
   1  21   1 1021.76 72.4817  25
   1  21   2 324.133 48.9776  25
  -1  21  -2 372.923 49.0857  25
   1  21   2 242.833 52.9562  40
   1  21   2 220.435 48.5448  36
   1  21   3 600.638 64.4943  40
   1  21   3 629.065 54.6043  26
  -1  21  -3 621.803 57.0618  25
   1  21   3 628.683 60.9356  36
   1  21   4 712.562 64.8390  40
   1  21   4 745.593 54.2814  26
  -1  21  -4 649.735 55.7868  25
   1  21   4 674.284 60.2902  36
  -1  21  -5 21.0616 27.3024  25
   1  21   5 19.5624 26.0851  26
   1  21   6 753.875 59.1492  40
   1  21   6 919.709 57.9796  36
   1  21   7 13.7210 23.1290  36
   1  21   8 531.196 41.4966  30
  -1  22   7 211.451 34.8316  30
  -1  22   6 434.839 48.3909  30
  -1  22   5 248.269 33.2674  26
  -1  22   5 236.854 37.1713  36
  -1  22   4 869.367 59.6233  26
  -1  22   4 850.390 61.4223  36
  -1  22   3-1.34579 29.4862  25
   1  22  -3 44.5555 28.0117  25
  -1  22   3 23.6067 31.9033  26
  -1  22   3 34.8583 37.1860  36
  -1  22   2 800.161 66.7492  40
  -1  22   2 938.721 66.4102  36
  -1  22   1 239.724 41.1474  25
   1  22  -1 205.770 40.3349  25
   1  22  -1 172.029 37.0418  40
   1  22  -1 249.998 34.9423  36
  -1  22   1 180.678 39.0318  36
   1  22   0 790.757 60.6845  40
  -1  22   0 770.566 62.8365  25
   1  22   0 815.354 61.8491  25
   1  22   0 762.137 57.1828  36
  -1  22   0 670.214 54.1151  36
   1  22   1 509.943 55.8044  40
  -1  22  -1 624.591 55.5229  25
   1  22   1 631.137 54.7193  25
   1  22   1 517.276 50.9930  36
  -1  22  -2 187.457 39.5372  25
   1  22   2 218.911 45.7988  40
   1  22   2 227.990 36.7520  26
   1  22   2 141.230 40.3002  36
   1  22   3 711.095 60.3045  40
   1  22   3 638.633 49.0960  26
  -1  22  -3 706.619 54.6920  25
   1  22   3 603.230 54.9407  36
  -1  22  -4 164.495 30.6287  25
   1  22   4 124.517 36.7766  36
   1  22   4 144.394 28.3439  26
   1  22   4 140.076 41.0019  40
   1  22   5 390.937 44.4904  40
   1  22   6 160.052 27.4715  36
  -1  23   6 231.708 29.9520  30
  -1  23   5 45.4751 31.1617  30
  -1  23   4 164.317 27.6401  26
  -1  23   3 84.2007 27.5112  26
  -1  23   2 93.9720 29.6365  26
  -1  23   1 140.054 32.0450  25
   1  23  -1 96.2652 25.9742  40
   1  23  -1 134.802 24.0227  36
  -1  23   0-7.37863 28.0530  25
   1  23   0 15.8872 28.0377  40
   1  23   0-12.3641 26.5734  36
  -1  23  -1 146.756 32.5634  25
   1  23   1 117.276 34.0528  40
   1  23   1 151.097 30.5052  26
   1  23   1 152.428 32.3636  36
  -1  23  -2 24.0927 26.2232  25
   1  23   2 12.9474 31.9301  40
   1  23   2 48.3578 24.0892  26
   1  23   2 17.2218 29.3456  36
  -1  23  -3 57.9788 24.8015  25
   1  23   3 53.4067 29.8299  36
   1  23   3 6.24309 31.3079  40
   1  23   4 24.7669 26.2971  36
   1  23   4 59.5665 28.9710  40
   1  23   6 25.6094 21.1320  30
   1  24   1-1.69488 18.3853  36
   1  24   2 20.7366 20.1768  36
   1  24   3 36.5353 18.7849  36
   2 -23  -3 566.816 37.6637  23
   2 -23  -2 317.782 30.1366  23
   2 -23  -1 615.776 41.7588  23
   2 -23   0 670.625 43.0733  28
   2 -23   0 664.349 44.5197  23
   2 -23   1 349.317 31.6520  28
   2 -23   2 671.330 42.8516  28
   2 -23   2 719.148 42.9207  23
   2 -23   3 138.011 21.6976  28
   2 -22  -5 584.649 41.1214  22
   2 -22  -4 9.80015 20.3613  23
  -2 -22   4 34.5353 31.8386  41
   2 -22  -3 225.741 30.4671  23
  -2 -22   3 167.589 34.2532  41
   2 -22  -2 69.5626 22.5569  28
   2 -22  -2 46.2773 25.6401  23
   2 -22  -1 327.493 34.4486  28
   2 -22  -1 316.962 36.4498  23
   2 -22   0 83.0600 29.6974  23
   2 -22   0 158.161 29.9549  28
   2 -22   1 40.8993 27.2562  28
  -2 -22  -2 117.104 24.5344  22
   2 -22   2 145.707 27.7851  23
   2 -22   2 133.256 27.6508  28
  -2 -22  -3 101.719 23.6988  22
   2 -22   3 134.196 25.5569  23
   2 -22   3 117.504 26.7863  28
  -2 -22  -4 149.190 24.4738  22
   2 -22   4 115.497 21.0115  23
  -2 -22  -5 105.686 20.7560  22
   2 -22   5 54.3401 19.1558  28
   2 -21  -7 21.6784 19.6081  22
  -2 -21   7 32.8409 24.9229  27
  -2 -21   6 153.686 30.4500  27
  -2 -21   5 24.7789 38.1014  41
   2 -21  -5 22.1089 20.1949  23
  -2 -21   5 36.3177 28.8576  27
   2 -21  -4 805.700 50.7436  23
  -2 -21   4 740.369 61.7497  41
  -2 -21   4 747.445 52.1329  27
  -2 -21   3 69.5736 41.1409  41
   2 -21  -3 60.3701 28.9613  23
   2 -21  -2 493.016 40.6138  28
  -2 -21   2 378.850 49.2989  41
  -2 -21   2 440.521 43.3397  23
   2 -21  -2 475.609 45.1395  23
   2 -21  -1 171.212 33.0225  28
   2 -21  -1 193.873 36.8682  23
  -2 -21   1 202.432 39.3392  41
   2 -21   0 45.0138 30.5272  28
   2 -21   0 9.86801 30.0572  23
  -2 -21   0-2.36370 30.1000  23
   2 -21   1 434.862 43.7415  28
  -2 -21  -1 304.856 34.6992  22
   2 -21   2 76.3499 24.6253  29
   2 -21   2 74.1637 32.5455  28
   2 -21   2 57.2969 28.7445  23
  -2 -21  -2 53.4687 26.5784  22
   2 -21   3 164.874 33.4244  28
   2 -21   3 140.518 28.5387  29
  -2 -21  -3 131.542 30.5105  22
   2 -21   3 164.734 31.2796  23
   2 -21   4 14.1857 23.5900  29
   2 -21   4 32.2028 28.2491  27
   2 -21   4 53.3946 23.3202  23
  -2 -21  -4 29.6170 24.4350  22
   2 -21   5 23.6439 22.4657  29
   2 -21   5 59.5567 23.8347  28
   2 -21   5 41.1744 27.9472  27
  -2 -21  -5 20.5388 22.4298  22
   2 -21   6 116.972 21.4895  28
   2 -21   6 116.691 26.5474  27
  -2 -20   9 106.874 19.8542  37
   2 -20  -8 633.627 41.7906  22
  -2 -20   8 648.619 45.1586  27
  -2 -20   7 268.036 45.8252  41
  -2 -20   7 244.943 36.3515  27
  -2 -20   6 1024.01 74.0355  41
  -2 -20   6 1046.00 66.1702  27
  -2 -20   5 77.6014 44.7382  41
   2 -20  -5 64.4838 24.3182  23
  -2 -20   5 60.2345 34.5688  27
  -2 -20   4 1433.20 79.1582  23
   2 -20  -4 1610.29 80.8572  23
  -2 -20   4 1429.49 82.9917  27
  -2 -20   4 1481.51 94.3079  41
  -2 -20   3 122.255 47.2842  41
   2 -20  -3 171.198 36.5740  23
  -2 -20   3 126.339 34.3118  23
  -2 -20   3 205.149 36.8590  27
   2 -20  -3 188.003 30.6706  28
   2 -20  -2 1511.31 80.2389  28
   2 -20  -2 1570.26 85.4225  23
  -2 -20   2 1495.25 83.7389  23
   2 -20  -1 865.161 60.2610  28
  -2 -20   1 721.935 64.5502  41
   2 -20  -1 855.432 62.1112  23
   2 -20   0 1143.11 72.2897  23
  -2 -20   0 1080.42 68.9983  23
  -2 -20   0 903.006 60.7345  22
   2 -20   0 1140.13 70.2483  28
  -2 -20  -1 1896.53 94.7095  23
  -2 -20  -1 1535.69 87.8688  22
   2 -20   1 1572.98 86.2487  29
   2 -20   1 1857.56 93.8860  28
  -2 -20  -2 1154.45 69.5674  23
   2 -20   2 986.964 67.5192  23
  -2 -20  -2 973.627 66.1590  22
   2 -20   2 1083.69 64.5656  29
   2 -20   2 1091.18 69.6708  28
   2 -20   3 1289.02 72.3144  23
  -2 -20  -3 1116.61 72.2852  22
   2 -20   3 1311.40 75.4238  28
   2 -20   3 1188.01 70.3071  29
   2 -20   4 29.6432 26.9894  23
  -2 -20  -4 86.7883 30.5547  22
   2 -20   4 48.7722 29.0481  29
   2 -20   5 881.504 53.4450  23
   2 -20   5 977.507 58.5156  28
   2 -20   5 960.446 59.4279  29
   2 -20   6 438.019 40.2048  29
   2 -20   6 422.867 36.7699  28
  -2 -20  -6 502.120 40.9670  22
   2 -20   7 1385.72 70.6448  27
   2 -20   7 1229.34 66.9446  29
  -2 -20  -7 1311.27 67.3218  22
  -2 -19  10 52.2949 18.0740  37
   2 -19  -9 39.8808 19.3594  22
  -2 -19   9 52.6079 25.4197  27
  -2 -19   8 415.944 43.4202  27
  -2 -19   7 74.0852 46.5121  41
  -2 -19   7 22.3359 35.1371  27
  -2 -19   6 816.821 70.6592  41
  -2 -19   6 663.127 57.2419  27
  -2 -19   5 190.689 52.4289  41
   2 -19  -5 232.855 31.8591  23
  -2 -19   5 149.137 30.7913  23
  -2 -19   5 165.151 42.0947  27
   2 -19  -4 330.344 40.5494  23
  -2 -19   4 406.779 42.0897  23
  -2 -19   4 309.713 46.4925  27
  -2 -19   4 291.905 58.0436  41
  -2 -19   3 99.6855 49.8308  41
  -2 -19   3 95.2539 35.2306  23
   2 -19  -3 95.1412 35.7863  23
  -2 -19   3 107.472 38.9050  28
   2 -19  -3 41.7622 29.0883  28
  -2 -19   3 106.517 37.3721  27
  -2 -19   2 181.814 38.7226  23
  -2 -19   2 172.297 40.6041  28
  -2 -19   2 127.525 35.3533  27
   2 -19  -2 189.833 38.9942  23
   2 -19  -1 105.146 38.7919  23
  -2 -19   1 90.8969 24.7725  22
  -2 -19   1 80.5177 35.0331  28
   2 -19   0 724.597 59.4299  23
  -2 -19   0 642.563 54.6083  23
  -2 -19   0 512.814 47.0482  22
  -2 -19   0 604.886 50.7077  28
  -2 -19  -1 25.6123 29.8008  22
  -2 -19  -1 35.6251 33.6908  23
  -2 -19  -2 517.763 51.3181  23
   2 -19   2 512.427 52.2108  23
  -2 -19  -2 458.333 48.7901  22
   2 -19   2 584.454 49.9473  29
   2 -19   2 587.719 52.9947  28
   2 -19   3 147.496 36.8716  23
  -2 -19  -3 163.199 36.1061  23
  -2 -19  -3 122.640 36.7109  22
   2 -19   3 144.987 35.1965  29
   2 -19   3 146.659 40.3457  28
   2 -19   4 473.048 43.1895  23
   2 -19   4 380.862 43.3439  29
  -2 -19  -4 380.252 46.7111  22
   2 -19   5 39.7728 31.4389  29
   2 -19   5 39.9418 31.6558  28
   2 -19   5 35.0336 25.7941  23
   2 -19   6 191.246 32.0085  28
   2 -19   6 228.292 36.5725  29
  -2 -19  -6 206.409 35.5820  22
   2 -19   7 166.953 26.1207  28
   2 -19   7 170.246 31.1347  29
  -2 -19  -7 156.021 29.2253  22
   2 -19   8 448.025 37.3373  29
  -2 -19  -8 398.291 33.5107  22
  -2 -18  11 433.638 28.8660  37
  -2 -18  10 48.7490 25.1653  37
  -2 -18   9 569.258 42.6659  29
   2 -18  -9 610.334 43.3051  22
  -2 -18   9 679.962 50.4277  27
  -2 -18   8 11.5639 35.2153  27
  -2 -18   8-10.7083 25.8456  29
  -2 -18   8-61.5798 49.5803  41
  -2 -18   7 678.557 60.8600  27
  -2 -18   7 604.487 48.0792  29
  -2 -18   7 723.553 70.2394  41
  -2 -18   6 211.589 54.4927  41
  -2 -18   6 174.187 45.3559  27
   2 -18  -6 185.619 27.8366  23
   2 -18  -5 2378.33 112.886  23
  -2 -18   5 2271.79 111.332  23
  -2 -18   5 2300.46 132.433  41
  -2 -18   5 2437.75 123.229  27
   2 -18  -4 348.546 43.4470  23
  -2 -18   4 444.226 46.3514  23
  -2 -18   4 459.569 66.5412  41
  -2 -18   4 436.557 54.1167  27
   2 -18  -4 428.994 40.4000  28
  -2 -18   4 433.673 50.4084  28
  -2 -18   3 1842.42 99.3788  23
   2 -18  -3 2040.87 101.799  23
  -2 -18   3 1659.90 99.5825  27
   2 -18  -3 1895.15 141.317  18
  -2 -18   3 1804.00 100.142  28
   2 -18  -2 642.621 57.1583  23
  -2 -18   2 562.277 55.6447  23
  -2 -18   2 604.934 53.8327  27
  -2 -18   2 687.373 57.4864  28
   2 -18  -2 587.200 84.9109  18
   2 -18  -1-4.63828 50.4448  18
  -2 -18   1 56.1044 27.1143  22
  -2 -18   1 56.6090 34.1180  28
   2 -18  -1 49.1000 37.3777  23
  -2 -18   0 1667.51 94.8627  22
  -2 -18   0 1814.09 95.8578  28
   2 -18   0 1878.41 103.410  23
  -2 -18   0 1924.39 102.305  23
  -2 -18  -1 166.033 42.3017  23
  -2 -18  -1 93.9624 35.6474  22
  -2 -18  -1 189.336 35.1728  28
  -2 -18  -2 1055.31 76.0390  22
   2 -18   2 1128.66 107.830  18
   2 -18   2 1273.14 79.7294  23
  -2 -18  -2 1309.10 78.6767  23
   2 -18   3 135.091 36.6967  23
   2 -18   3 127.478 37.6063  29
  -2 -18  -3 127.860 37.8650  23
  -2 -18  -3 62.3550 36.4775  22
   2 -18   4 209.100 38.6481  23
   2 -18   4 212.328 39.0817  29
   2 -18   4 194.266 42.9384  28
  -2 -18  -4 173.887 40.9910  22
   2 -18   5 324.330 43.7315  28
   2 -18   5 347.240 45.2239  29
   2 -18   5 295.927 37.7967  23
  -2 -18  -6 95.3304 34.7153  22
   2 -18   6 82.0579 35.0041  29
   2 -18   6 108.187 32.2917  28
  -2 -18  -7 325.670 37.5998  22
   2 -18   7 290.557 40.0647  29
   2 -18   7 265.239 32.7817  28
  -2 -18  -8 148.594 27.8962  22
   2 -18   8 172.748 31.9990  29
  -2 -18  -9 139.921 22.7247  22
   2 -18   9 145.633 26.9156  29
   2 -18  10 17.9616 18.7761  37
   2 -18  10 30.3491 20.6505  32
  -2 -17  11 54.7415 23.2277  37
  -2 -17  11 85.0663 22.6684  27
   2 -17 -10 41.7269 19.7392  22
  -2 -17  10 40.0979 26.1717  29
  -2 -17  10 5.04790 28.9604  27
  -2 -17   9 552.257 43.6412  38
  -2 -17   9 501.446 45.7126  29
  -2 -17   8 185.373 36.7845  38
  -2 -17   8 137.946 44.3591  27
  -2 -17   8 200.009 55.8839  41
  -2 -17   8 138.342 35.1574  29
  -2 -17   7 383.096 44.8024  38
  -2 -17   7 371.439 51.1313  27
  -2 -17   7 354.753 62.9185  41
  -2 -17   7 354.061 42.6866  29
  -2 -17   6 442.825 38.0392  23
   2 -17  -6 442.276 38.9019  23
  -2 -17   6 467.721 50.9798  38
  -2 -17   6 481.992 58.0780  27
  -2 -17   6 459.619 65.2655  41
  -2 -17   6 419.613 45.2819  29
   2 -17  -5 627.792 51.1136  23
  -2 -17   5 692.603 51.2728  23
  -2 -17   5 726.873 65.4888  27
  -2 -17   5 663.899 75.3416  41
  -2 -17   5 584.827 57.1749  38
  -2 -17   4 131.053 35.4213  23
   2 -17  -4 72.3906 33.5640  23
  -2 -17   4 94.9657 43.8485  27
   2 -17  -4 75.8570 51.0959  18
  -2 -17   4 96.1337 41.7005  28
   2 -17  -3 2053.24 106.947  23
  -2 -17   3 2121.49 108.111  23
  -2 -17   3 1935.21 109.325  27
   2 -17  -3 1957.75 148.502  18
  -2 -17   3 2144.02 109.859  28
  -2 -17   2 125.070 38.8464  23
  -2 -17   2 114.124 25.3323  22
   2 -17  -2 132.137 37.8477  23
  -2 -17   2 107.497 38.8504  27
   2 -17  -2 72.9515 55.3125  18
  -2 -17   2 113.797 40.2604  28
  -2 -17   1 1291.95 77.1341  22
   2 -17  -1 1512.75 87.0885  23
  -2 -17   1 1407.85 80.0790  27
  -2 -17   1 1384.46 82.7426  28
   2 -17  -1 1407.48 124.041  18
  -2 -17   0 229.009 38.8714  22
  -2 -17   0 276.227 44.6352  23
   2 -17   0 219.188 42.4482  23
  -2 -17   0 242.395 41.9913  28
  -2 -17  -1 1490.53 85.0177  23
   2 -17   1 1434.32 121.780  18
  -2 -17  -1 1270.00 82.5885  22
  -2 -17  -1 1382.11 78.4535  28
   2 -17   2 3174.26 150.007  23
  -2 -17  -2 3353.33 150.187  23
   2 -17   2 2911.08 188.473  18
  -2 -17  -2 3190.67 150.660  22
  -2 -17  -2 2930.38 139.657  28
  -2 -17  -3 445.341 51.4680  22
  -2 -17  -3 547.406 51.8403  23
   2 -17   3 589.512 52.9513  23
   2 -17   3 612.604 76.8475  18
  -2 -17  -4 2811.04 135.844  23
   2 -17   4 2812.96 136.727  23
   2 -17   4 3035.17 141.280  29
   2 -17   5 11.8415 35.8976  29
   2 -17   5 11.9280 33.8656  28
   2 -17   5 46.5665 29.6791  23
  -2 -17  -5 27.3799 42.5209  16
  -2 -17  -5-1.60211 36.1581  22
   2 -17   6 1085.49 63.5050  23
  -2 -17  -6 1200.87 75.4867  22
   2 -17   6 1110.87 69.6081  28
   2 -17   6 1219.45 76.1636  29
  -2 -17  -7 781.933 55.3655  22
   2 -17   7 637.901 48.1979  28
   2 -17   7 691.996 57.2571  29
  -2 -17  -8 750.542 54.0483  22
   2 -17   8 837.715 58.3710  29
  -2 -17  -9 429.991 36.0870  22
   2 -17   9 415.988 40.0000  29
   2 -17  10 328.271 33.8745  37
   2 -17  10 314.426 34.2897  32
   2 -17  10 293.412 31.0142  27
   2 -17  10 316.338 30.6074  29
   2 -17  11 378.537 26.3586  32
   2 -17  11 319.955 24.7469  37
  -2 -16  12 130.327 23.2813  37
  -2 -16  11 3.52144 23.6323  29
  -2 -16  11 44.1563 26.3860  27
  -2 -16  11 14.0544 21.0459  38
  -2 -16  11 9.17341 28.0401  37
  -2 -16  10 101.937 30.1609  38
   2 -16 -10 104.550 24.4952  22
  -2 -16  10 84.2688 34.5532  27
  -2 -16  10 112.327 32.5896  29
  -2 -16   9 12.1510 46.5726  41
  -2 -16   9 57.1373 34.2897  38
  -2 -16   9 61.3550 33.9815  29
  -2 -16   8 611.908 72.3374  41
  -2 -16   8 724.268 63.8347  27
  -2 -16   8 665.358 57.7136  38
  -2 -16   8 571.674 53.3051  29
  -2 -16   7 108.169 56.7042  41
  -2 -16   7 73.5130 46.7242  27
  -2 -16   7 69.4375 39.1821  38
  -2 -16   7 69.7598 36.3262  29
   2 -16  -6 1684.44 88.3395  23
  -2 -16   6 1785.88 89.1501  23
  -2 -16   6 1747.80 115.621  41
  -2 -16   6 1764.31 102.412  38
  -2 -16   6 1847.91 99.8123  28
  -2 -16   6 1881.69 97.4518  29
  -2 -16   6 1967.65 106.928  27
  -2 -16   5 23.3893 39.9218  27
   2 -16  -5-11.6488 43.6856  18
  -2 -16   5-23.1736 39.3583  38
  -2 -16   5 10.7351 29.6723  23
   2 -16  -5-9.41762 27.0353  23
  -2 -16   5 34.3359 51.0901  41
  -2 -16   5 24.2715 31.5245  29
   2 -16  -4 1447.01 83.2171  23
  -2 -16   4 1470.62 82.8638  23
  -2 -16   4 1450.29 91.1562  27
  -2 -16   4 1442.59 87.3710  28
  -2 -16   4 1347.88 88.4964  38
   2 -16  -4 1495.07 118.450  18
   2 -16  -3 458.079 49.3607  23
  -2 -16   3 439.103 48.5101  23
  -2 -16   3 442.354 53.4517  27
   2 -16  -3 501.919 76.3218  18
  -2 -16   3 455.575 51.5513  28
  -2 -16   2 115.498 26.4740  22
  -2 -16   2 148.335 36.9114  23
   2 -16  -2 132.556 37.3203  23
  -2 -16   2 124.385 38.9870  27
   2 -16  -2 131.969 61.0546  18
  -2 -16   2 189.279 41.0849  28
  -2 -16   1 1514.41 86.2733  22
   2 -16  -1 1724.37 93.9695  23
  -2 -16   1 1469.79 86.3242  27
  -2 -16   1 1713.31 91.3648  28
   2 -16  -1 1755.38 133.157  18
  -2 -16   0 294.044 41.8187  22
  -2 -16   0 261.623 43.9159  23
   2 -16   0 262.266 45.1658  23
  -2 -16   0 270.223 41.9660  28
  -2 -16  -1 3523.35 159.723  23
   2 -16   1 3365.71 205.464  18
  -2 -16  -1 3321.22 152.802  28
   2 -16   2 1025.02 68.5233  23
  -2 -16  -2 853.349 65.6623  23
   2 -16   2 1068.76 101.498  18
  -2 -16  -2 894.174 58.9132  28
   2 -16   3 1170.99 84.5998  41
   2 -16   3 1282.97 110.232  18
   2 -16   3 1234.54 78.2155  23
  -2 -16  -3 1219.11 76.2586  23
   2 -16   4 408.894 49.9772  29
   2 -16   4 368.883 65.6177  18
  -2 -16  -4 440.383 46.9160  23
   2 -16   4 455.791 47.7311  23
   2 -16   5 1101.49 68.8706  23
   2 -16   5 1187.78 75.1035  29
   2 -16   5 1114.06 72.2228  28
  -2 -16  -5 1014.51 74.6515  22
   2 -16   6 122.724 29.4706  23
  -2 -16  -6 127.599 39.6653  22
   2 -16   6 116.275 39.8436  29
   2 -16   6 111.339 35.5311  28
  -2 -16  -7 2107.44 109.628  22
   2 -16   7 1980.09 100.018  28
   2 -16   7 2130.11 110.198  29
  -2 -16  -8 456.253 43.7160  22
   2 -16   8 376.531 44.9529  29
   2 -16   8 332.667 32.9698  28
  -2 -16  -9 1140.70 65.0044  22
   2 -16   9 1158.69 71.1519  29
  -2 -16 -10 189.792 23.6656  22
   2 -16  10 221.050 31.5816  29
   2 -16  11 246.041 27.2988  37
   2 -16  11 230.560 28.3941  32
  -2 -15  13 657.475 35.9613  37
  -2 -15  12 499.055 35.0809  38
  -2 -15  12 508.206 40.1133  37
  -2 -15  11 231.890 38.4581  37
  -2 -15  11 216.900 34.2226  38
  -2 -15  11 253.825 36.6307  27
  -2 -15  11 230.064 35.1802  29
  -2 -15  10 1972.56 100.131  38
  -2 -15  10 1899.98 101.801  27
  -2 -15  10 1859.24 100.199  29
  -2 -15   9 96.1047 37.6301  29
  -2 -15   9 40.4168 38.6328  38
  -2 -15   8 3030.53 154.683  41
  -2 -15   8 2841.62 139.697  29
  -2 -15   8 2776.90 141.483  38
  -2 -15   7 182.382 45.4310  38
  -2 -15   7 166.040 41.1562  29
  -2 -15   7 159.613 59.8342  41
  -2 -15   7 141.183 49.3539  27
  -2 -15   6 3169.50 140.137  23
   2 -15  -6 3168.22 139.640  23
  -2 -15   6 3314.54 148.879  29
  -2 -15   6 3263.60 148.569  28
  -2 -15   6 2947.07 153.452  38
   2 -15  -6 2872.81 174.766  18
  -2 -15   6 2949.77 161.630  41
  -2 -15   5 953.027 74.3824  38
  -2 -15   5 1044.95 66.6066  29
   2 -15  -5 999.045 95.1981  18
   2 -15  -5 1014.97 63.4388  23
  -2 -15   5 1049.31 64.5085  23
  -2 -15   4 1720.03 92.3886  29
  -2 -15   4 1731.15 98.5130  28
   2 -15  -4 1878.29 133.117  18
   2 -15  -4 1810.22 94.5206  23
  -2 -15   4 1956.64 96.5127  23
  -2 -15   3 2300.69 116.144  28
  -2 -15   3 2362.96 118.892  27
   2 -15  -3 2175.78 152.446  18
   2 -15  -3 2303.92 115.125  23
  -2 -15   3 2272.18 114.580  23
   2 -15  -2 118.497 35.2559  23
  -2 -15   2 128.605 36.2520  23
  -2 -15   2 118.651 27.5140  22
  -2 -15   2 155.735 39.8031  28
   2 -15  -2 115.921 55.9600  18
  -2 -15   2 107.559 39.2385  27
   2 -15  -1 2250.93 113.539  23
  -2 -15   1 2190.07 108.866  22
  -2 -15   1 2193.73 110.539  28
   2 -15  -1 2223.70 151.681  18
  -2 -15   1 2172.33 109.516  27
  -2 -15   0 166.478 38.4511  23
  -2 -15   0 151.528 36.6421  28
  -2 -15   0 138.113 32.4450  27
   2 -15   0 127.469 38.6017  23
  -2 -15  -1 1488.90 83.3596  23
   2 -15   1 1565.77 122.220  18
  -2 -15  -1 1320.86 77.8794  28
   2 -15   2 24.1285 46.7285  18
  -2 -15  -2 12.5033 28.3954  28
   2 -15   2 9.79897 35.3742  23
  -2 -15  -2-1.36507 33.1390  23
   2 -15   3 245.837 51.6732  41
   2 -15   3 377.814 66.2173  18
   2 -15   3 302.086 43.0281  23
  -2 -15  -3 338.152 43.3131  23
   2 -15   4 157.818 52.4916  18
   2 -15   4 223.742 37.9436  23
  -2 -15  -4 198.590 38.6264  23
   2 -15   4 283.184 55.5600  41
   2 -15   5 156.552 35.8139  23
   2 -15   5 186.689 41.4174  29
  -2 -15  -5 151.299 41.3558  22
   2 -15   6 175.442 41.8106  29
   2 -15   6 185.333 37.0346  28
   2 -15   6 145.635 30.9274  23
  -2 -15  -6 158.696 39.2619  22
  -2 -15  -6 184.664 52.9652  16
  -2 -15  -7 106.242 36.9683  22
   2 -15   7 131.801 41.1908  29
   2 -15   7 180.205 32.9924  28
  -2 -15  -8 156.615 35.3664  22
   2 -15   8 125.216 40.1221  29
   2 -15   8 106.838 26.4368  28
  -2 -15  -9 230.302 33.1868  22
   2 -15   9 250.400 41.9348  29
  -2 -15 -10 264.378 28.2089  22
   2 -15  10 254.183 37.2767  29
   2 -15  11 12.2628 26.6852  32
   2 -15  11 51.6501 26.7932  37
   2 -15  11 56.0933 24.1940  27
   2 -15  12 47.4351 17.4329  32
   2 -15  12 28.6430 16.4109  37
  -2 -14  13 22.4992 20.8884  37
  -2 -14  13 14.5470 16.7777  38
  -2 -14  12 110.747 26.5761  27
  -2 -14  12 118.823 32.0235  37
  -2 -14  12 122.541 28.7068  38
  -2 -14  11 148.205 37.9367  38
  -2 -14  11 158.570 39.4296  37
  -2 -14  11 126.007 34.1007  27
  -2 -14  11 140.258 35.1476  29
  -2 -14  10 511.245 53.5067  38
  -2 -14  10 541.231 53.9417  27
  -2 -14  10 493.213 52.5981  29
  -2 -14   9-11.3544 42.1008  38
  -2 -14   9 27.1731 41.2699  27
  -2 -14   9-18.7032 38.7717  29
  -2 -14   8 86.7051 43.5205  38
  -2 -14   8 124.307 41.2085  29
  -2 -14   7 155.861 47.1097  38
  -2 -14   7 194.306 41.9201  29
  -2 -14   7 208.364 58.0296  41
  -2 -14   6 706.185 48.5899  23
   2 -14  -6 726.567 48.9664  23
  -2 -14   6 655.676 64.9676  38
  -2 -14   6 807.124 60.0924  29
  -2 -14   6 761.339 60.1514  28
  -2 -14   6 677.695 73.9670  41
   2 -14  -6 757.616 78.9805  18
  -2 -14   5 525.261 57.6303  38
  -2 -14   5 541.625 47.0766  23
   2 -14  -5 657.598 46.5530  23
   2 -14  -5 534.410 73.1676  18
  -2 -14   5 600.939 50.9140  29
   2 -14  -4 1421.78 79.2777  23
  -2 -14   4 1379.01 79.5122  23
   2 -14  -4 1580.18 116.124  18
  -2 -14   4 1466.73 84.4885  28
  -2 -14   4 1395.37 77.9183  29
   2 -14  -3 1083.23 67.4600  23
  -2 -14   3 1127.23 67.6289  23
   2 -14  -3 1043.99 99.9053  18
  -2 -14   3 1103.52 70.8788  28
  -2 -14   2 2366.74 117.161  22
   2 -14  -2 2727.12 125.088  23
  -2 -14   2 2574.51 123.866  23
   2 -14  -2 2617.05 163.536  18
  -2 -14   2 2713.16 125.981  28
  -2 -14   2 2697.27 127.045  27
  -2 -14   1 1338.62 77.5492  28
   2 -14  -1 1349.52 77.4246  23
   2 -14  -1 1227.66 107.455  18
  -2 -14   1 1298.85 76.0902  27
  -2 -14   0 1399.60 81.6604  23
   2 -14   0 1530.33 83.2932  23
  -2 -14   0 1391.38 76.3836  27
  -2 -14   0 1472.55 80.2149  28
   2 -14   1 1709.59 128.135  18
  -2 -14  -1 1775.58 95.9076  23
  -2 -14  -1 1903.00 92.4883  28
   2 -14   2 1513.56 116.966  18
   2 -14   2 1515.43 84.7149  23
  -2 -14  -2 1629.17 85.5027  23
  -2 -14  -2 1416.83 77.2676  28
   2 -14   3 3263.90 162.237  41
   2 -14   3 3090.93 187.001  18
  -2 -14  -3 3550.88 154.464  23
   2 -14   3 3335.50 154.026  23
   2 -14   4 95.1209 46.4756  41
  -2 -14  -4 174.073 34.8231  23
   2 -14   4 145.999 35.2634  23
   2 -14   5 2066.52 102.788  23
   2 -14   5 2207.56 110.113  29
   2 -14   6 209.673 43.9480  29
   2 -14   6 213.949 36.8455  28
   2 -14   6 204.551 33.2038  23
  -2 -14  -6 218.745 41.4239  22
  -2 -14  -6 258.319 56.0753  16
  -2 -14  -7 1106.96 75.7656  22
   2 -14   7 1055.15 65.2287  28
   2 -14   7 1080.22 75.1429  29
  -2 -14  -8 519.426 48.9632  22
   2 -14   8 443.403 52.3527  29
   2 -14   8 412.213 37.0846  28
  -2 -14  -9 336.118 39.9245  22
   2 -14   9 328.415 46.1354  29
  -2 -14 -10 566.124 41.5303  22
   2 -14  11 111.737 29.7851  29
   2 -14  11 84.8738 32.0286  37
   2 -14  11 92.3787 31.9830  32
   2 -14  12 365.702 31.8455  37
   2 -14  12 421.823 32.9226  32
  -2 -13  14 152.688 18.0764  37
  -2 -13  13 160.968 28.7989  37
  -2 -13  13 97.5051 25.2780  38
  -2 -13  12 304.977 33.6634  27
  -2 -13  12 294.899 39.3263  29
  -2 -13  12 287.661 40.5433  37
  -2 -13  12 266.835 38.2325  38
  -2 -13  11 121.431 37.3085  27
  -2 -13  11 95.1926 36.9705  29
  -2 -13  11 103.010 39.6144  38
  -2 -13  11 146.354 41.2910  37
  -2 -13  10 701.141 61.4612  27
  -2 -13  10 692.516 62.0440  29
  -2 -13  10 762.857 64.5765  38
  -2 -13   9 2759.47 139.086  29
  -2 -13   9 2848.67 141.379  27
  -2 -13   9 2702.11 141.136  38
  -2 -13   8 1408.60 87.7778  29
  -2 -13   8 1397.18 92.5121  38
  -2 -13   7 3087.26 162.003  41
  -2 -13   7 3145.51 145.528  28
  -2 -13   7 3372.28 153.011  29
  -2 -13   7 2935.81 153.667  38
  -2 -13   6 171.938 48.7198  38
  -2 -13   6 152.489 27.6670  23
   2 -13  -6 168.183 27.8358  23
   2 -13  -6 193.014 46.0613  18
  -2 -13   6 163.021 38.8249  28
  -2 -13   6 121.557 36.3854  29
   2 -13  -5 4358.30 178.556  23
  -2 -13   5 4168.83 178.223  23
  -2 -13   5 4137.59 182.638  29
  -2 -13   5 4339.94 184.712  28
   2 -13  -5 4127.50 216.780  18
  -2 -13   5 3587.17 186.918  38
  -2 -13   4 687.163 49.9016  29
   2 -13  -4 651.386 75.3743  18
   2 -13  -4 622.856 48.7825  23
  -2 -13   4 612.652 48.1182  23
  -2 -13   3 5742.04 238.295  28
  -2 -13   3 5655.29 232.735  29
   2 -13  -3 5535.85 277.390  18
   2 -13  -3 5825.75 237.360  23
  -2 -13   3 5382.64 235.854  23
  -2 -13   2 2734.47 126.517  23
   2 -13  -2 2695.11 126.022  23
   2 -13  -2 2712.05 162.377  18
  -2 -13   2 2640.20 121.539  22
  -2 -13   2 2770.58 127.482  28
  -2 -13   1 3704.16 161.638  27
  -2 -13   1 3563.05 161.061  28
   2 -13  -1 3560.42 200.368  18
   2 -13  -1 3746.99 163.055  23
  -2 -13   0 5274.74 216.183  28
  -2 -13   0 5101.14 214.247  27
   2 -13   0 4948.97 218.160  23
  -2 -13   0 5206.88 218.759  23
  -2 -13  -1 2632.33 119.441  23
   2 -13   1 2545.17 155.836  18
  -2 -13  -1 2335.41 123.623  19
  -2 -13  -1 2441.22 114.488  28
  -2 -13  -2 3802.98 168.609  23
   2 -13   2 3692.86 168.558  23
  -2 -13  -2 3750.29 179.281  19
   2 -13   2 3832.18 204.336  18
  -2 -13  -2 3850.20 162.402  28
   2 -13   3 763.993 65.7954  41
  -2 -13  -3 844.954 56.4030  23
   2 -13   3 743.224 55.2945  23
   2 -13   3 765.568 79.9814  18
   2 -13   4 4869.44 220.164  41
  -2 -13  -4 4802.26 206.228  23
   2 -13   4 4931.51 206.859  23
   2 -13   4 4547.88 237.597  18
  -2 -13  -5 83.7465 30.7204  23
   2 -13   5 86.0764 31.3669  23
   2 -13   5 63.1506 47.8306  41
   2 -13   5 123.083 38.7981  29
   2 -13   5 84.2357 41.1281  18
  -2 -13  -6 4588.98 236.548  16
   2 -13   6 4537.32 196.314  23
   2 -13   6 4706.68 206.954  29
  -2 -13  -6 4743.14 209.566  22
   2 -13   7 861.767 66.9785  29
   2 -13   7 844.718 56.6723  28
  -2 -13  -7 807.207 62.7472  22
   2 -13   8 3164.59 146.886  29
  -2 -13  -8 3275.41 145.074  22
  -2 -13  -9 757.298 55.9389  22
  -2 -13 -10 753.628 49.6546  22
   2 -13  11 912.418 61.7435  37
   2 -13  11 901.858 59.3176  29
   2 -13  11 921.106 62.2045  32
   2 -13  12 315.683 33.7658  37
   2 -13  12 290.731 31.5931  29
   2 -13  13 614.115 33.5733  37
  -2 -12  14 1228.56 60.9057  38
  -2 -12  14 1356.41 63.3935  37
  -2 -12  13 134.626 31.5795  37
  -2 -12  13 137.996 30.4609  38
  -2 -12  12 504.582 42.6133  27
  -2 -12  12 553.453 51.3042  38
  -2 -12  12 482.538 50.6900  37
  -2 -12  12 561.823 50.3530  29
  -2 -12  11 1591.93 92.1335  37
  -2 -12  11 1539.31 91.0685  38
  -2 -12  11 1383.59 83.9836  27
  -2 -12  11 1435.46 76.7155  32
  -2 -12  11 1488.21 88.5193  29
  -2 -12  10 814.085 68.4992  38
  -2 -12  10 830.211 65.7534  27
  -2 -12  10 815.482 74.2531  41
  -2 -12  10 715.088 66.0033  29
  -2 -12   9 4329.53 203.912  41
  -2 -12   9 4413.62 195.751  27
  -2 -12   9 4183.55 193.549  29
  -2 -12   9 3917.59 195.697  38
  -2 -12   8 186.581 43.7170  29
  -2 -12   8 247.324 53.5510  38
  -2 -12   7 2525.51 123.752  29
  -2 -12   7 2398.67 116.474  28
  -2 -12   7 2275.07 126.521  38
  -2 -12   6 231.716 48.5885  38
   2 -12  -6 184.382 45.7836  18
  -2 -12   6 192.675 27.7579  23
  -2 -12   6 244.811 38.7715  29
  -2 -12   6 230.313 37.6050  28
  -2 -12   5 869.039 59.2040  29
  -2 -12   5 855.046 60.0342  28
   2 -12  -5 951.677 81.3341  18
  -2 -12   5 823.376 53.5124  23
   2 -12  -5 890.886 52.7723  23
  -2 -12   4 779.455 51.9827  29
   2 -12  -4 798.037 76.7554  18
  -2 -12   4 713.324 49.6520  23
   2 -12  -4 766.181 51.6966  23
  -2 -12   3 2194.45 106.981  28
  -2 -12   3 2200.63 102.688  29
   2 -12  -3 2267.58 140.683  18
  -2 -12   3 2185.38 104.766  23
   2 -12  -3 2259.10 105.678  23
  -2 -12   2 2165.90 98.5902  28
   2 -12  -2 1953.86 129.266  18
  -2 -12   2 1808.04 101.226  19
   2 -12  -2 1946.57 96.6317  23
  -2 -12   2 1977.36 97.4829  23
  -2 -12   1 765.884 52.8940  28
  -2 -12   1 703.580 53.4104  19
   2 -12  -1 786.499 54.3898  23
   2 -12   0 2133.15 107.134  23
  -2 -12   0 2375.06 108.683  23
  -2 -12   0 2268.48 114.094  19
  -2 -12   0 2302.01 106.223  28
  -2 -12   0 2235.36 104.687  27
  -2 -12  -1 397.855 41.0972  23
  -2 -12  -1 468.578 44.4939  19
   2 -12   1 415.336 63.4505  18
  -2 -12  -1 413.207 37.6981  28
   2 -12   2 308.235 38.8025  23
  -2 -12  -2 300.330 36.6120  23
   2 -12   2 391.038 61.5295  18
  -2 -12  -2 321.698 31.7559  28
   2 -12   3 70.2481 29.3740  23
   2 -12   3 31.5565 39.1724  41
   2 -12   3 39.4863 40.7994  18
  -2 -12  -3 49.7264 30.2911  23
   2 -12   4 326.061 52.3754  41
  -2 -12  -4 373.054 39.0965  23
   2 -12   4 402.155 40.8852  23
   2 -12   4 440.971 58.9510  18
   2 -12   5-12.8501 26.4873  23
   2 -12   5-22.0218 45.2348  41
  -2 -12  -5 11.3862 25.5741  23
   2 -12   5-13.9096 36.1409  18
   2 -12   6 647.714 54.7873  29
  -2 -12  -6 601.562 71.1786  16
   2 -12   6 594.022 45.2855  23
  -2 -12  -7 101.825 37.0543  22
   2 -12   7 113.392 42.3050  29
   2 -12   7 75.9621 28.0279  28
  -2 -12  -8 60.6543 31.5121  22
   2 -12   8 53.9969 23.3092  28
  -2 -12  -9 68.1598 31.0642  22
  -2 -12 -10 327.745 34.5441  22
   2 -12  10 261.338 44.4942  29
   2 -12  11 61.0436 32.6215  29
   2 -12  11 33.4886 34.2944  37
   2 -12  11 51.4926 37.0580  32
   2 -12  12 87.8531 27.4271  29
   2 -12  12 111.886 30.2051  37
   2 -12  12 123.762 30.9550  32
   2 -12  13 90.5173 20.6419  37
  -2 -11  14 84.5090 25.0913  37
  -2 -11  14 105.604 26.4287  38
  -2 -11  13 566.714 49.1920  38
  -2 -11  13 557.009 48.2357  37
  -2 -11  12 330.417 47.2629  38
  -2 -11  12 280.854 44.6826  37
  -2 -11  12 295.213 35.6919  27
  -2 -11  12 238.906 43.1006  29
  -2 -11  11 120.218 30.4445  32
  -2 -11  11 158.996 46.6649  38
  -2 -11  11 177.602 44.8893  37
  -2 -11  11 144.167 43.2621  29
  -2 -11  11 123.630 37.0900  27
  -2 -11  10 872.230 72.4498  38
  -2 -11  10 932.608 72.2210  29
  -2 -11  10 916.884 78.0042  41
  -2 -11  10 863.773 68.4808  27
  -2 -11   9 127.264 48.1574  38
  -2 -11   9 106.161 42.5554  29
  -2 -11   9 100.717 53.5216  41
  -2 -11   8 585.895 66.1251  38
  -2 -11   8 727.615 62.4389  29
  -2 -11   8 696.793 70.0273  41
  -2 -11   7 262.774 49.1007  38
  -2 -11   7 293.065 44.2449  29
  -2 -11   7 211.677 37.7679  28
  -2 -11   6 2249.68 127.356  38
  -2 -11   6 2560.23 112.758  23
   2 -11  -6 2556.63 142.133  18
  -2 -11   6 2684.50 121.135  28
  -2 -11   6 2588.30 123.670  29
   2 -11  -5 849.015 51.4094  23
  -2 -11   5 841.740 51.3551  23
   2 -11  -5 957.800 80.9691  18
  -2 -11   5 909.446 58.1331  29
  -2 -11   5 877.603 58.0136  28
  -2 -11   4 6255.06 258.084  23
   2 -11  -4 6316.46 258.454  23
   2 -11  -4 6672.20 294.341  18
  -2 -11   4 6365.06 260.069  29
  -2 -11   3 189.909 29.7779  23
   2 -11  -3 138.118 29.0681  23
   2 -11  -3 126.923 44.6488  18
  -2 -11   3 143.378 27.8138  29
  -2 -11   3 177.264 31.6858  28
   2 -11  -2 3721.35 154.383  23
  -2 -11   2 3453.51 153.230  23
  -2 -11   2 3215.92 161.609  19
   2 -11  -2 3746.68 188.782  18
  -2 -11   2 3649.47 154.602  28
   2 -11  -1 2457.33 110.495  23
   2 -11  -1 2456.35 141.686  18
  -2 -11   1 2288.61 116.029  19
  -2 -11   1 2317.33 108.660  28
  -2 -11   0 3183.55 138.286  28
   2 -11   0 3246.79 140.684  23
  -2 -11   0 3218.32 140.052  23
  -2 -11   0 3071.78 147.432  19
  -2 -11   0 3117.27 137.297  27
  -2 -11  -1 4346.57 202.012  19
   2 -11   1 4413.97 222.720  18
  -2 -11  -1 4593.70 191.992  23
  -2 -11  -1 4626.42 188.500  28
   2 -11   2 2820.46 156.219  18
   2 -11   2 2759.10 127.794  23
  -2 -11  -2 2766.08 128.554  23
  -2 -11  -2 2963.63 123.902  28
  -2 -11  -3 528.012 44.2647  23
   2 -11   3 598.165 45.1154  23
   2 -11   3 592.819 65.0409  18
  -2 -11  -4 196.390 31.8942  23
   2 -11   4 175.786 43.0920  18
   2 -11   4 142.047 30.8495  23
   2 -11   4 166.573 45.9085  41
   2 -11   5 710.209 64.2698  18
  -2 -11  -5 554.442 43.1463  23
   2 -11   5 558.359 44.1906  23
   2 -11   5 572.688 60.6913  41
  -2 -11  -6 140.494 45.2310  16
   2 -11   6 130.390 27.7356  23
   2 -11   6 117.463 33.7297  18
   2 -11   6 154.937 38.1528  29
  -2 -11  -7 302.807 43.3669  22
   2 -11   7 287.246 33.6333  28
  -2 -11  -8 141.371 35.2342  22
   2 -11   8 90.5737 23.2302  28
  -2 -11  -9 93.7190 30.7037  22
   2 -11   9 146.209 40.9520  29
   2 -11   9 165.991 44.3991  31
  -2 -11 -10 111.440 26.6436  22
   2 -11  10 52.2594 36.2806  29
   2 -11  11 175.872 42.1104  32
   2 -11  11 96.0748 38.5643  37
   2 -11  11 129.848 35.6659  29
   2 -11  12 436.647 42.9819  32
   2 -11  12 372.099 41.5468  37
   2 -11  12 332.235 37.3261  29
   2 -11  12 305.678 37.5554  43
   2 -11  13 17.4496 21.7375  37
  -2 -10  15 210.042 20.9946  37
  -2 -10  14 18.1732 26.8892  37
  -2 -10  14 19.4124 27.5121  38
  -2 -10  13 815.489 59.3720  37
  -2 -10  13 812.722 60.3765  38
  -2 -10  12 299.126 36.5596  27
  -2 -10  12 289.245 45.7890  29
  -2 -10  12 365.539 52.1773  38
  -2 -10  12 349.121 48.4030  37
  -2 -10  11 994.933 62.2939  32
  -2 -10  11 1015.96 75.4296  37
  -2 -10  11 1058.74 78.0687  38
  -2 -10  11 938.959 69.9616  42
  -2 -10  11 961.888 66.3648  27
  -2 -10  11 933.550 74.0471  29
  -2 -10  10 1499.01 97.1752  38
  -2 -10  10 1613.77 100.274  41
  -2 -10  10 1440.49 88.2212  42
  -2 -10  10 1374.94 85.6276  27
  -2 -10  10 1376.42 92.2016  29
  -2 -10   9 2635.16 144.030  38
  -2 -10   9 2863.47 139.716  42
  -2 -10   9 2871.28 148.586  41
  -2 -10   9 2842.31 141.134  29
  -2 -10   8 2515.59 123.081  42
  -2 -10   8 2505.57 131.726  41
  -2 -10   8 2543.75 123.984  29
  -2 -10   7 628.719 62.8994  38
  -2 -10   7 595.616 62.3904  41
  -2 -10   7 715.785 57.9261  29
  -2 -10   7 647.768 49.3233  28
  -2 -10   6 8587.51 343.103  29
  -2 -10   6 8879.97 339.537  28
  -2 -10   6 7555.67 345.401  38
  -2 -10   6 8265.03 331.280  23
   2 -10  -6 8734.45 364.231  18
   2 -10  -5 1450.28 72.6517  23
  -2 -10   5 1490.60 73.6832  23
  -2 -10   5 1616.15 81.0242  29
  -2 -10   5 1550.11 79.2748  28
   2 -10  -5 1474.44 100.677  18
  -2 -10   4 16992.5 664.929  23
   2 -10  -4 16978.6 664.913  23
  -2 -10   4 17484.3 667.993  29
   2 -10  -4 17211.0 698.825  18
   2 -10  -3 1110.53 59.9199  23
  -2 -10   3 1013.76 59.2966  23
  -2 -10   3 1107.83 62.4558  28
  -2 -10   3 1098.88 58.4255  29
   2 -10  -3 1099.56 84.7217  18
  -2 -10   2 8171.17 332.429  23
   2 -10  -2 8438.49 333.103  23
  -2 -10   2 8870.38 334.406  28
   2 -10  -2 8212.45 364.072  18
  -2 -10   2 7789.60 343.468  19
   2 -10  -1 2987.70 130.942  23
  -2 -10   1 3023.76 138.813  19
   2 -10  -1 2960.94 159.464  18
  -2 -10   1 2971.23 130.670  28
  -2 -10   0 3142.92 137.413  23
   2 -10   0 3039.12 137.276  23
  -2 -10   0 3194.70 146.915  19
  -2 -10   0 3305.60 136.658  27
  -2 -10   0 3147.21 136.108  28
  -2 -10  -1 10658.6 412.624  28
   2 -10   1 10046.8 444.451  18
  -2 -10  -1 10490.6 415.676  23
  -2 -10  -2 2778.99 115.501  28
   2 -10   2 2432.68 118.413  23
  -2 -10  -2 2757.87 119.685  23
   2 -10   2 2571.88 144.361  18
  -2 -10  -3 10817.5 419.390  23
   2 -10   3 10337.2 418.485  23
   2 -10   3 10674.5 448.319  18
   2 -10   4 260.314 45.8537   5
  -2 -10  -4 250.366 33.0199  23
   2 -10   4 192.756 31.2887  23
   2 -10   4 242.896 46.3637  18
   2 -10   5 7630.25 358.496   5
  -2 -10  -5 8138.07 322.865  23
   2 -10   5 7661.07 322.253  23
   2 -10   5 7718.46 346.510  18
   2 -10   6 226.668 28.6238  23
   2 -10   6 335.516 60.1085   5
  -2 -10  -6 246.839 48.5348  16
   2 -10   6 192.922 35.2764  18
   2 -10   7 5140.07 215.791  28
  -2 -10  -7 5372.03 227.366  22
   2 -10   8 1504.30 91.7444  29
  -2 -10  -8 1682.24 90.2189  22
   2 -10   9 3299.68 156.551  29
   2 -10   9 3142.46 163.203  31
   2 -10   9 3457.33 154.876  38
  -2 -10  -9 3229.74 150.236  22
   2 -10  10 2768.87 137.112  29
   2 -10  10 2866.02 143.164  31
  -2 -10 -10 2570.19 124.725  22
   2 -10  10 2968.53 134.480  38
   2 -10  11 661.457 53.2981  38
   2 -10  11 632.939 56.6574  37
   2 -10  11 581.668 58.0652  32
   2 -10  11 638.600 54.0180  29
   2 -10  11 640.363 55.9354  31
   2 -10  12 1644.16 89.5401  43
   2 -10  12 1807.23 91.2010  32
   2 -10  12 1805.29 90.5246  37
   2 -10  12 1511.27 85.9270  29
   2 -10  13 124.625 28.2621  37
   2 -10  13 102.367 23.0611  29
   2 -10  14 511.409 29.5144  37
  -2  -9  15 472.525 33.3926  37
  -2  -9  14 70.0454 31.8208  38
  -2  -9  14 47.6723 31.2951  37
  -2  -9  13 727.382 60.2311  38
  -2  -9  13 686.165 57.9615  37
  -2  -9  12 542.636 67.5775  42
  -2  -9  12 595.026 60.8271  38
  -2  -9  12 515.329 56.2689  37
  -2  -9  12 579.444 54.0170  11
  -2  -9  12 513.274 53.8639  29
  -2  -9  12 484.461 41.6430  27
  -2  -9  11 1513.53 89.9540  42
  -2  -9  11 1600.57 94.3193  38
  -2  -9  11 1414.76 90.1697  37
  -2  -9  11 1401.68 92.2436  11
  -2  -9  11 1304.45 80.7116  27
  -2  -9  11 1471.78 90.6015  29
  -2  -9  11 1304.33 77.5145  32
  -2  -9  10 1122.59 84.5624  11
  -2  -9  10 1259.81 87.7684  41
  -2  -9  10 1296.25 84.0061  42
  -2  -9  10 1147.02 115.878   5
  -2  -9  10 1293.06 86.4808  38
  -2  -9  10 1280.79 84.0681  29
  -2  -9  10 1135.78 77.2319  27
  -2  -9   9 1215.38 115.721   5
  -2  -9   9 1294.29 86.1058  11
  -2  -9   9 1002.60 64.6522   7
  -2  -9   9 1163.57 67.5332   9
  -2  -9   9 1517.79 87.8700  29
  -2  -9   9 1550.99 91.7771  41
  -2  -9   9 1597.65 88.1609  42
  -2  -9   9 1503.98 90.3520  38
  -2  -9   8 1441.98 123.967   5
  -2  -9   8 1598.10 100.329  38
  -2  -9   8 1729.25 95.8361  29
  -2  -9   8 1588.00 98.9695  41
  -2  -9   8 1840.26 96.3408  42
  -2  -9   8 1526.68 110.549   1
  -2  -9   7 228.715 55.7324   5
  -2  -9   7 290.904 46.1073  38
  -2  -9   7 300.896 34.5055  28
  -2  -9   7 316.930 41.7518  29
  -2  -9   7 304.836 42.8632  42
  -2  -9   7 316.856 51.5091  41
  -2  -9   7 271.569 47.9915   1
   2  -9  -6 1526.20 97.3357  18
  -2  -9   6 1602.20 92.9583  38
  -2  -9   6 1720.92 86.8180  29
  -2  -9   6 1732.93 83.1877  28
  -2  -9   5 59.5633 28.8154   6
   2  -9  -5 61.5767 37.6879  18
   2  -9  -5 72.8366 20.8808  23
  -2  -9   5 58.7913 27.6890  28
  -2  -9   5 43.0438 27.5803  29
  -2  -9   5 66.5555 20.6030  23
   2  -9  -4 2412.59 133.315  18
  -2  -9   4 2451.34 119.371   6
  -2  -9   4 2425.17 107.234  23
   2  -9  -4 2468.94 107.883  23
  -2  -9   4 2549.17 112.274  28
  -2  -9   4 2577.63 111.610  29
  -2  -9   4 2054.83 128.103   3
   2  -9  -3 42.6205 22.8027  23
  -2  -9   3 50.4762 28.8044  19
   2  -9  -3-2.22898 37.1275  18
  -2  -9   3 22.9419 22.6973  23
  -2  -9   3 39.1505 29.0479   3
  -2  -9   3 41.2282 22.4637  29
  -2  -9   3 45.9768 26.2915  28
   2  -9  -2 2634.03 142.458  18
  -2  -9   2 2842.44 128.606  19
  -2  -9   2 2372.31 117.559   3
  -2  -9   2 2711.73 117.503  28
   2  -9  -2 2694.88 116.317  23
  -2  -9   2 2712.81 116.373  23
   2  -9  -1 329.415 54.1925  18
  -2  -9   1 342.558 35.7114  19
  -2  -9   1 254.885 23.3431   3
  -2  -9   1 326.593 32.6576  23
   2  -9  -1 329.005 33.3423  23
  -2  -9   1 356.284 33.3211  28
  -2  -9   0 3494.09 151.771  19
  -2  -9   0 3132.87 133.639   3
   2  -9   0 3298.49 141.888  23
  -2  -9   0 3372.21 141.907  23
  -2  -9   0 3547.60 140.453  28
   2  -9   1 52.3299 38.7777  18
  -2  -9  -1 66.1903 27.1960  23
  -2  -9  -1 90.9020 23.9969  28
  -2  -9  -1 92.6115 16.4467   2
  -2  -9  -1 113.099 16.4361   3
  -2  -9  -2 1450.84 71.8227   2
   2  -9   2 1495.74 94.5616  18
   2  -9   2 1328.57 71.9754  23
  -2  -9  -2 1519.82 73.3292  23
   2  -9   3 58.2945 24.2443  23
  -2  -9  -3 83.5138 25.4285  23
   2  -9   3 92.1866 30.4283   1
   2  -9   3 99.3486 39.4655  18
   2  -9   3 95.0188 39.5137   5
   2  -9   4 962.732 69.7360   1
   2  -9   4 909.581 71.3946  18
   2  -9   4 900.047 52.7096  23
  -2  -9  -4 895.306 51.9575  23
   2  -9   4 869.865 65.7312   4
   2  -9   4 868.266 78.7442   5
   2  -9   5 6599.12 276.191   4
   2  -9   5 6438.75 292.029   5
   2  -9   5 5947.71 258.614  41
   2  -9   5 5542.92 242.768  23
   2  -9   5 5839.12 263.942  18
   2  -9   5 6969.54 276.172   1
   2  -9   6 851.935 66.8244  18
  -2  -9  -6 1078.46 82.0450  16
   2  -9   6 1236.25 90.2241   4
   2  -9   6 1387.90 110.248   5
   2  -9   6 1221.32 90.4693   1
   2  -9   6 1023.23 56.9765  23
   2  -9   7 3301.19 193.054   5
   2  -9   7 3388.94 171.429   1
  -2  -9  -7 2959.62 134.346  22
  -2  -9  -8 172.102 35.3782  22
   2  -9   8 182.712 30.3425   9
   2  -9   8 276.229 42.6868  38
   2  -9   8 275.646 50.7731  11
   2  -9   8 181.947 65.4181   5
   2  -9   8 175.235 39.6699  29
   2  -9   8 215.247 29.9302   7
  -2  -9  -9 240.814 34.8374  22
   2  -9   9 179.475 42.2153  38
   2  -9   9 350.432 79.6224   5
   2  -9   9 295.675 32.7716   7
   2  -9   9 291.276 34.0358   9
   2  -9   9 319.517 53.0468  11
   2  -9   9 211.405 44.7847  29
   2  -9  10 694.345 44.0227   7
   2  -9  10 629.056 63.8099  11
   2  -9  10 618.636 44.7097   9
   2  -9  10 371.172 50.6792  38
   2  -9  10 463.983 53.3184  29
   2  -9  10 415.410 61.6077  31
   2  -9  11 33.5956 39.1695  37
   2  -9  11 27.3045 35.6448  38
   2  -9  11 40.0102 38.9548  11
   2  -9  11 10.2004 39.6078  32
   2  -9  11 13.7941 35.0984  29
   2  -9  11 29.4004 44.2846  31
   2  -9  12 236.530 41.8808  43
   2  -9  12 246.978 36.5479  29
   2  -9  12 360.428 44.1067  31
   2  -9  12 214.622 39.9088  37
   2  -9  12 343.534 44.2706  32
   2  -9  13 158.807 30.5687  37
   2  -9  13 125.045 25.5184  29
   2  -9  14 44.2852 17.8639  37
  -2  -8  15 214.373 27.9552  37
  -2  -8  15 222.732 29.0738  38
  -2  -8  14 1774.48 90.2079  38
  -2  -8  14 1591.45 87.3878  37
  -2  -8  13 721.438 64.2670  11
  -2  -8  13 788.162 63.3698  38
  -2  -8  13 736.880 61.8582  37
  -2  -8  12 643.350 65.6922  42
  -2  -8  12 626.709 60.7895  29
  -2  -8  12 890.468 73.2073  11
  -2  -8  12 698.845 48.2805  32
  -2  -8  12 744.875 67.2014  38
  -2  -8  12 674.742 63.0410  37
  -2  -8  11 2031.32 106.173  27
  -2  -8  11 2321.49 119.363  37
  -2  -8  11 2405.39 122.719  38
  -2  -8  11 1814.23 99.3572   7
  -2  -8  11 2140.86 103.317   9
  -2  -8  11 2116.08 166.701   5
  -2  -8  11 2188.13 117.344  29
  -2  -8  11 2272.94 125.721  11
  -2  -8  11 2386.05 120.875  42
  -2  -8  11 2171.65 105.975  32
  -2  -8  10 344.758 43.0587  32
  -2  -8  10 501.350 55.7663  29
  -2  -8  10 438.725 38.3102   7
  -2  -8  10 359.002 65.5088   1
  -2  -8  10 398.500 48.2725  27
  -2  -8  10 337.841 79.4054   5
  -2  -8  10 417.465 39.0903   9
  -2  -8  10 420.482 57.9602  38
  -2  -8  10 475.853 62.3313  11
  -2  -8  10 423.627 54.7739  42
  -2  -8  10 477.835 60.7562  41
  -2  -8   9 4122.59 185.680  42
  -2  -8   9 3910.37 184.936  41
  -2  -8   9 3692.06 181.879  13
  -2  -8   9 3826.51 234.566   5
  -2  -8   9 3881.43 169.416   9
  -2  -8   9 3781.25 185.615  38
  -2  -8   9 4094.63 175.006  12
  -2  -8   9 3939.69 187.505  11
  -2  -8   9 4163.94 214.289   1
  -2  -8   9 3989.92 182.312  29
  -2  -8   9 4050.42 168.658   7
  -2  -8   8 386.367 52.2046  11
  -2  -8   8 458.446 62.9410   1
  -2  -8   8 382.244 34.7761   9
  -2  -8   8 371.205 51.5964  38
  -2  -8   8 358.078 47.1386  42
  -2  -8   8 311.991 50.9578  41
  -2  -8   8 502.544 78.1481   5
  -2  -8   8 434.870 179.183  44
  -2  -8   8 413.883 46.9009  29
  -2  -8   8 371.412 33.2817   7
  -2  -8   7 5417.72 264.251   1
  -2  -8   7 5708.19 230.780   9
  -2  -8   7 5756.78 230.204   7
  -2  -8   7 6335.91 291.424  44
  -2  -8   7 5326.82 244.626  38
  -2  -8   7 5839.40 244.927  42
  -2  -8   7 5368.63 245.524  41
  -2  -8   7 6010.56 242.454  29
  -2  -8   7 5473.43 281.657   5
  -2  -8   6 238.411 53.4350   5
  -2  -8   6 290.885 43.9875   1
  -2  -8   6 343.026 47.2907   6
  -2  -8   6 348.213 39.4140  29
  -2  -8   6 355.380 36.2312  28
   2  -8  -6 368.917 42.4277  18
  -2  -8   5 8120.85 358.706   5
  -2  -8   5 8845.91 351.191   6
  -2  -8   5 8367.06 346.928   1
  -2  -8   5 7532.31 362.495   3
   2  -8  -5 8266.15 349.948  18
  -2  -8   5 8189.78 328.903  28
  -2  -8   5 8281.87 331.830  29
   2  -8  -4 2420.09 107.557  23
  -2  -8   4 2359.33 122.296   6
   2  -8  -4 2524.76 117.036  15
  -2  -8   4 2241.41 133.006   3
  -2  -8   4 2594.83 111.709  28
  -2  -8   4 2688.93 112.390  29
   2  -8  -4 2532.68 132.959  18
  -2  -8   3 7726.80 302.294   6
  -2  -8   3 7250.80 309.883   3
   2  -8  -3 7609.01 304.017  15
   2  -8  -3 7308.47 315.877  18
  -2  -8   3 6744.95 306.269  19
  -2  -8   2 2447.15 112.799   6
   2  -8  -2 2600.21 122.769  15
  -2  -8   2 2379.56 116.867   3
   2  -8  -2 2436.40 131.929  18
  -2  -8   2 2501.56 120.420  19
  -2  -8   2 2685.78 111.057  28
  -2  -8   1 2022.82 89.2220   3
   2  -8  -1 1799.16 108.844  18
  -2  -8   1 1810.67 94.9903  19
  -2  -8   1 1996.77 88.6604   6
  -2  -8   0 5801.51 234.228   2
  -2  -8   0 6693.24 249.459  19
   2  -8   0 5208.98 234.355   4
  -2  -8   0 5980.12 234.580   3
  -2  -8   0 6026.31 236.651  23
[truncated: 12,657,161 more chars]
